# Supplementary material for: Posterior parietal cortex estimates the relationship between object and body location during locomotion
Source: eLife. 2017 Oct 20;6:e28143. doi: 10.7554/eLife.28143 (PMC5650472; doi:10.7554/eLife.28143)
Supplement: Figure 1—source code 1. [file elife-28143-fig1-code1.txt]

%Tag 90 = matched (left limb leads)
%Tag 92 = visual dissociation (left limb leads)


BEGIN

SELECT (include < 4) AND (Tag=90)

DENSITY HDTO_BRCL3 HDTO_BRCL2 HDTO_BRCL1 HDTO_BRCL0 / OVERLAY  BOX XREV  XLABEL = '.' XMAX = 170 XMIN = -30 XTICK = 10 LOC = {0, 3.5} LEGEND=NONE AXES=NONE SCALE=NONE


SELECT (include < 4) AND (Tag=90)

DENSITY HDTO_BRCR3 HDTO_BRCR2 HDTO_BRCR1 HDTO_BRCR0 / OVERLAY   BOX XREV  XLABEL = '.' XMAX = 170 XMIN = -30 XTICK = 10 LOC = {0, 3.0} LEGEND=NONE 

SELECT (include < 4) AND (Tag=92)

DENSITY HDTO_BRCL3 HDTO_BRCL2 HDTO_BRCL1 HDTO_BRCL0 / OVERLAY  BOX XREV   XLABEL = '.' XMAX = 170 XMIN = -30 XTICK = 10 LOC = {0, 1.5} LEGEND=NONE AXES=NONE SCALE=NONE


SELECT (include < 4) AND (Tag=92)

DENSITY HDTO_BRCR3 HDTO_BRCR2 HDTO_BRCR1 HDTO_BRCR0 / OVERLAY   BOX XREV   XLABEL = '.' XMAX = 170 XMIN = -30 XTICK = 10 LOC = {0, 1.0} LEGEND=NONE 


END
