# Supplementary material for: Posterior parietal cortex estimates the relationship between object and body location during locomotion
Source: eLife. 2017 Oct 20;6:e28143. doi: 10.7554/eLife.28143 (PMC5650472; doi:10.7554/eLife.28143)
Supplement: Figure 3—source data 1. [file elife-28143-fig3-data1.xlsx]

## Sheet: Fig3_Source Data1
CYCLE	TAG	DSC	TD1_N_2_BRCL	TF1_N_2_BRCL	TD1_N_1_BRCL	TF1_N_1_BRCL	TD1_BRCL	TF1_BRCL	TD1_N_2_BRCR	TF1_N_2_BRCR	TD1_N_1_BRCR	TF1_N_1_BRCR	TD1_BRCR	TF1_BRCR	TD1_N_2_LFLV	TF1_N_2_LFLV	TD1_N_1_LFLV	TF1_N_1_LFLV	TD1_LFLV	TF1_LFLV	TD1_N_2_RFLV	TF1_N_2_RFLV	TD1_N_1_RFLV	TF1_N_1_RFLV	TD1_RFLV	TF1_RFLV	TD1_2_NUCI	TF1_2_NUCI	TD1_1_NUCI	TF1_1_NUCI	TD1_NUCI	TF1_NUCI	HDTO_NUCI_ON	HDTO_NUCI_OF	HTAU_NUCI_ON	HTAU_NUCI_OF	TD1_NUCI_N_1	TF1_NUCI_N_1	TD1_BRCS_N_1	TF1_BRCS_N_1	NB_NUC	NC_NUC	FB_NUC	FC_NUC	TB_NUC	TC_NUC	NITB_NUCI	NITC_NUCI	NINB_NUCI
1 (10)	90	1114	-1836	-1581	-909	-680	0	485	-1369	-1190	-467	-314	545	791	-1743	-1496	-816	-578	60	426											-522	-81	34	13	770	300	387	828	909	1394
2 (22)	90	1046	-1939	-1624	-910	-630	0	357	-1454	-1259	-460	-298	535	748	-1863	-1573	-808	-562	59	391											-434	-45	28	9	638	204	476	865	910	1267	8	8	18.3089	18.3089	20.5656	20.4604	7.03384	7.03747	18.0355
3 (34)	90	1088	-1905	-1641	-927	-672	0	408	-1420	-1241	-476	-332	544	757	-1820	-1556	-859	-561	68	400											-518	-42	33	10	733	222	409	885	927	1335
4 (41)	90	910	-1863	-1616	-919	-630	0	272	-1395	-1242	-451	-238	459	688	-1786	-1539															-575	-87	34	10	768	216	344	832	919	1191	10	10	30.8009	30.8009	20.4918	20.4082	9.08407	9.09092	18.5768
5 (53)	90	1148	-1843	-1554	-925	-610	0	409	-1392	-1197	-457	-329	604	851	-1784	-1486	-857	-559	77	443											-489	-88	35	16	794	371	436	837	925	1334	9	9	21.58	21.58	22.4439	22.3325	8.0291	8.03439	19.9729
6 (65)	90	1071	-1777	-1497	-867	-561	0	391	-1335	-1148	-434	-247	553	765	-1709	-1429															-537	-28	39	13	883	299	330	839	867	1258
7 (71)	90	1037	-1863	-1633	-953	-638	0	297	-1429	-1208	-476	-357	510	731	-1820	-1522															-725	-153	31	3	707	59	228	800	953	1250
8 (83)	90	1097	-1939	-1641	-765	-578	0	476	-1429	-1258	-408	-230	570	748	-1879	-1565	-706	-468	111	476											-401	205	43	6	974	127	364	970	765	1241	10	10	23.5464	23.5464	16.5017	16.4474	10.1283	10.1381	16.6859
9 (90)	90	834	-1937	-1648	-910	-621	0	247	-1401	-1197	-451	-255	408	663	-1852	-1554															-700	-31	34	4	761	92	210	879	910	1157
10 (109)	90	1097	-1896	-1616	-978	-697	0	425	-1437	-1233	-493	-289	561	791	-1786	-1548	-867	-621	51	400											-425	248	26	-3	593	-63	553	1226	978	1403	9	9	15.4947	15.4947	13.373	13.3333	8.91054	8.92147	13.2204
11 (121)	90	1088	-1913	-1607	-944	-646	0	374	-1378	-1207	-493	-289	553	740	-1854	-1539	-876	-587	94	417											-456	-117	32	16	735	382	488	827	944	1318	7	7	22.0929	22.0929	20.649	20.5279	6.06667	6.07368	17.8431
12 (133)	90	1063	-1990	-1718	-935	-646	0	493	-1437	-1284	-459	-297	519	782	-1922	-1641	-859	-578	85	459											-263	215	27	3	607	77	672	1150	935	1428	10	10	24.4894	24.4894	20.9205	20.8333	9.01718	9.01893	18.825
13 (152)	90	1012	-1973	-1666	-995	-697	0	306	-1505	-1284	-510	-323	510	757	-1888	-1615															-665	-76	35	9	777	206	330	919	995	1301	9	9	30.2535	30.2535	15.2801	15.2284	9.02022	9.02317	15.2885
14 (164)	90	1088	-2031	-1733	-1021	-706	0	331	-1529	-1334	-485	-315	544	816	-1955	-1682															-489	176	28	1	633	33	532	1197	1021	1352	15	15	48.1821	48.1821	22.5564	22.4888	14.049	14.0545	21.0946
15 (201)	92	765	-1913	-1590	-902	-638	0	485	-1386	-1208	-468	-306	476	672	-1837	-1539	-799	-570	85	451											-445	116	26	7	875	243	457	1018	902	1387	15	15	40.8507	40.8507	26.738	26.643	14.3573	14.3598	25.5469
16 (219)	92	927	-1921	-1675	-986	-663	0	493	-1479	-1284	-501	-331	536	706	-1802	-1590															-312	24	19	9	631	291	674	1010	986	1479	9	9	23.9384	23.9384	26.7857	26.6272	8.18076	8.19485	24.2753
17 (237)	92	901	-1922	-1684	-927	-672	0	289	-1412	-1225	-485	-341	450	688	-1846	-1591	-825	-596	42	340											-850	80	22	-5	766	-159	77	1007	927	1216	31	31	64.0337	64.0337	33.3333	33.2618	30.0723	30.0758	32.3011
18 (246)	92	909	-1861	-1572	-927	-655	0	408	-1385	-1189	-494	-349	493	663	-1759	-1512															-794	116	32	5	1080	154	133	1043	927	1335	23	23	44.2031	44.2031	25.2747	25.2193	22.0863	22.0891	24.244
19 (282)	20	893	-1877	-1622	-950	-619	0	443	-1435	-1248	-457	-321	528	689	-1775	-1554	-857	-585	60	409											-323	144	31	8	584	176	627	1094	950	1393	17	17	68.3397	68.3397	36.4026	36.2473	16.266	16.2673	34.7565
20 (309)	20	995	-1871	-1599	-893	-629	0	297	-1369	-1191	-434	-306	451	740	-1777	-1514															-399	13	25	3	576	50	494	906	893	1190	18	18	60.6403	60.6403	43.6893	43.4783	17.1981	17.1997	41.642
21 (327)	92	986	-1801	-1521	-908	-628	0	493	-1367	-1206	-483	-330	561	723	-1699	-1453	-806	-577	42	434											-651	-145	29	11	969	368	257	763	908	1401
22 (354)	20	935	-1820	-1514	-901	-587	0	374	-1369	-1191	-425	-298	536	697	-1718	-1471	-799	-561	51	400											-384	19	32	10	663	178	517	920	901	1275	19	19	70.5961	70.5961	47.1464	46.9136	18.1087	18.1096	44.8235
23 (363)	92	892	-1769	-1497	-859	-570	0	425	-1310	-1114	-451	-247	484	671	-1701	-1420															-727	97	28	1	930	38	132	956	859	1284	27	27	59.2431	59.2431	32.767	32.6877	26.0896	26.0945	31.6237
24 (399)	20	936	-1836	-1564	-901	-595	0	366	-1377	-1190	-442	-289	527	698	-1726	-1505															-402	-2	27	4	588	74	499	899	901	1267
25 (417)	24	944	-1886	-1622	-952	-663	0	340	-1435	-1248	-518	-374	485	732	-1767	-1546															-980	-69	25	0	853	-7	-28	883	952	1292
26 (435)	24	927	-1981	-1709	-1054	-748	0	392	-1530	-1318	-561	-450	468	664	-1870	-1649	-1012	-714	60	366											-1414	-602	34	9	1115	307	-360	452	1054	1446	29	29	73.1291	73.1291	35.7143	35.6265	28.2084	28.2138	34.6967
27 (441)	92	952	-1829	-1531	-944	-664	0	569	-1395	-1208	-485	-281	578	739	-1727	-1488															-801	70	37	10	1222	348	143	1014	944	1513	21	21	42.9738	42.9738	24.1102	24.055	20.0358	20.0411	22.9768
28 (459)	22	961	-1809	-1529	-916	-627	0	391	-1350	-1163	-457	-338	519	698	-1699	-1469															-948	131	40	2	730	54	-32	1047	916	1307	27	27	69.7176	69.7176	25.0232	24.9769	26.9553	26.9668	24.9586
29 (477)	92	935	-1879	-1616	-961	-689	0	536	-1420	-1250	-502	-374	570	689	-1777	-1531	-833	-604	43	459											-755	321	34	4	1138	135	206	1282	961	1497	20	20	38.5773	38.5773	18.5874	18.5529	20.1731	20.1851	18.7308
30 (495)	20	1080	-1811	-1514	-850	-578	0	348	-1335	-1140	-408	-281	536	774	-1709	-1446															-507	194	36	0	1009	1	343	1044	850	1198	18	19	78.4188	74.5894	25.6776	27.027	18.0236	18.021	25.6746
31 (504)	92	961	-1767	-1529	-942	-696	0	314	-1376	-1180	-517	-390	493	723	-1640	-1436	-832	-619	76	459											-799	-156	23	3	772	111	143	786	942	1256	22	22	91.9468	91.9468	34.2146	34.1085	21.969	21.9837	34.1134
32 (513)	92	910	-1879	-1599	-910	-612	0	383	-1403	-1216	-451	-297	476	672	-1769	-1522															-1032	-88	48	12	1629	423	-122	822	910	1293
33 (522)	92	970	-1913	-1632	-901	-629	0	468	-1411	-1233	-484	-306	536	706	-1811	-1564	-799	-569	86	443											-472	342	25	-2	846	-67	429	1243	901	1369	23	23	42.87	42.87	28.2555	28.1863	22.125	22.1268	27.1472
34 (639)	92	910	-1947	-1658	-1020	-731	0	383	-1513	-1326	-518	-348	502	681	-1836	-1615															-801	250	29	0	994	11	219	1270	1020	1403	45	45	63.4813	63.4813	42.8164	42.735	44.4259	44.4305	42.2299
35 (666)	92	978	-2015	-1726	-935	-638	0	323	-1488	-1309	-476	-332	408	646	-1956	-1667															-921	-77	20	-1	698	-19	14	858	935	1258	36	36	77.2593	77.2593	42.654	42.5532	35.9706	35.9739	42.5688
36 (672)	92	902	-1760	-1539	-926	-697	0	392	-1326	-1122	-535	-348	426	655																	-599	272	27	1	924	34	327	1198	926	1318	40	40	108.353	108.353	45.9242	45.819	39.2104	39.2234	44.966
37 (696)	92	918	-1871	-1591	-919	-655	0	518	-1395	-1208	-451	-298	535	705	-1778	-1514															-817	188	34	3	1155	101	102	1107	919	1437	27	27	67.5639	67.5639	26.8657	26.8123	26.9688	26.9827	26.8079
1 (4)	91	1055	-1445	-1131	-468	-204	544	791	-1913	-1794	-952	-816	0	204	-1352	-1071	-374	-144	595	884											-731	-135					221	817	952	1156
2 (16)	91	1157	-1486	-1214	-474	-202	545	893	-1962	-1784	-976	-789	0	222	-2387	-2115	-1401	-1137	587	953											-178	77	20	8	456	182	798	1053	976	1198	7	7	46.3122	46.3122	27.451	27.2374	6.0566	6.06153	23.6586
3 (28)	91	1148	-1463	-1182	-519	-247	552	892	-1939	-1769	-995	-834	0	246	-1361	-1114	-426	-170	629	969											-615	110	38	9	843	200	380	1105	995	1241	21	21	87.5575	87.5575	28.9655	28.8858	20.013	20.0137	27.5661
4 (47)	91	1037	-1352	-1063	-451	-221	502	799	-1803	-1616	-918	-731	0	230	-1258	-1012	-349	-136	578	910											-400	164	27	3	613	58	518	1082	918	1148	9	9	37.111	37.111	15.9574	15.9011	9.011	9.02013	15.9487
5 (59)	91	1165	-1480	-1208	-460	-162	603	918	-1990	-1795	-944	-774	0	297	-1437	-1123	-400	-111	654	1012											-354	207	34	5	766	104	590	1151	944	1241	16	16	54.8355	54.8355	28.5205	28.4192	15.5274	15.5281	27.6287
6 (77)	91	1063	-1352	-1012	-434	-204	544	808	-1837	-1624	-901	-663	0	213	-1250	-986	-323	-110	570	884											-409	238	30	0	658	8	492	1139	901	1114	15	15	48.0922	48.0922	23.1839	23.1125	15.2227	15.2323	23.4919
7 (96)	91	1105	-1361	-1072	-451	-187	569	850	-1854	-1667	-902	-723	0	229	-1267	-1012	-357	-119	603	935											-432	259	27	-4	618	-93	470	1161	902	1131	18	18	43.4515	43.4515	26.0492	25.974	17.0195	17.0201	24.5947
8 (103)	91	918	-1369	-1046	-434	-230	493	748	-1854	-1684	-876	-689	0	161	-1276	-1004	-391	-102	535	825											-951	66	42	-2	949	-37	-75	942	876	1037	23	23	34.1367	34.1367	22.6155	22.5711	22.0227	22.0242	21.6333
9 (115)	91	1122	-1463	-1173	-476	-179	544	901	-1922	-1743	-986	-791	0	272	-1361	-1105	-383	-128	604	961											-185	296	29	5	642	115	801	1282	986	1258	11	11	47.0147	47.0147	22.869	22.7743	10.2966	10.2969	21.3622
10 (127)	91	1122	-1401	-1138	-459	-162	519	842	-1844	-1682	-935	-774	0	238	-1333	-1036	-391	-102	561	927											-470	337	38	0	869	-10	465	1272	935	1173	19	19	43.3684	43.3684	23.544	23.4858	18.0361	18.0409	22.3219
11 (139)	91	1114	-1395	-1140	-485	-170	535	841	-1863	-1667	-953	-740	0	195	-1310	-1046	-366	-136	561	918											-360	182	29	5	650	101	593	1135	953	1148	13	13	57.3146	57.3146	23.9852	23.8971	12.1025	12.1046	22.2882
12 (146)	91	1080	-1352	-1114	-450	-255	570	961	-1837	-1658	-893	-748	0	204	-1275	-1020	-399	-110	663	978											-888	-140	39	6	878	142	5	753	893	1097
13 (158)	91	1080	-1369	-1071	-493	-238	570	901	-1862	-1701	-944	-757	0	247	-1309	-1012	-400	-178	544	961											-472	33	26	3	575	75	472	977	944	1191	9	9	20.7397	20.7397	17.8218	17.7515	8.06893	8.06959	15.9465
14 (170)	91	1004	-1292	-1037	-425	-187	468	731	-1735	-1539	-867	-680	0	196	-1165	-952	-315	-119	510	833											-353	94	27	4	619	82	514	961	867	1063	12	12	60.0786	60.0786	26.8456	26.7261	11.0284	11.0297	24.6169
15 (177)	91	935	-1352	-1029	-400	-196	467	722	-1778	-1616	-851	-681	0	153	-1242	-1004	-290	-136	442	799											-785	190	38	-1	866	-31	66	1041	851	1004	28	28	59.6039	59.6039	28.7179	28.6592	27.1847	27.1918	27.8531
16 (184)	91	1097	-1514	-936	-392	-187	518	824	-2058	-1871	-766	-579	0	187	-1471	-927	-340	-77	603	910											-587	-121	23	3	541	76	179	645	766	953
17 (192)	93	918	-1514	-1199	-476	-213	535	782	-1990	-1786	-1004	-800	0	221	-1420	-1114															-530	186	26	6	868	214	474	1190	1004	1225	13	13	25.3385	25.3385	18.1564	18.1058	12.051	12.0541	16.8076
18 (210)	93	969	-1419	-1138	-477	-289	518	799	-1878	-1691	-944	-766	0	212	-1300	-1070															-767	-58	28	8	962	282	177	886	944	1156	17	17	54.253	54.253	23.9774	23.91	16.3474	16.3497	23.0245
19 (228)	93	944	-1352	-1029	-425	-170	442	765	-1837	-1641	-867	-714	0	272	-1292	-995															-339	259	26	5	877	176	528	1126	867	1139	16	16	43.016	43.016	26.7559	26.6667	15.2497	15.2552	25.4586
20 (255)	93	952	-1378	-1123	-460	-179	518	799	-1820	-1676	-919	-732	0	204	-1293	-1038	-375	-119	561	867											-657	237	28	1	964	21	262	1156	919	1123	22	22	61.8169	61.8169	24.6085	24.5536	21.0427	21.0461	23.5114
21 (264)	93	935	-1327	-1055	-434	-171	518	756	-1786	-1582	-885	-740	0	280	-1216	-995	-392	-120	561	875											-669	275	35	4	1187	136	216	1160	885	1165	26	26	62.9895	62.9895	27.5424	27.4841	25.0684	25.0724	26.5274
22 (273)	93	961	-1463	-1157	-485	-179	510	799	-1922	-1743	-952	-774	0	221	-1369	-1106															-744	281	28	-2	955	-71	208	1233	952	1173	30	30	88.279	88.279	29.2683	29.2113	29.8563	29.861	29.0997
23 (291)	23	918	-1454	-1182	-502	-196	468	757	-1964	-1803	-978	-799	0	187	-1361	-1114															-820	12	42	3	738	113	158	990	978	1165	21	21	50.7154	50.7154	25.2404	25.1799	20.045	20.0464	24.0637
24 (300)	93	876	-1301	-995	-425	-221	442	740	-1981	-1819	-833	-672	0	170	-1216	-944															-742	51	30	5	1029	173	91	884	833	1003	26	26	108.657	108.657	32.7869	32.7044	25.2386	25.2415	31.7866
25 (318)	21	1157	-1352	-1097	-450	-212	570	893	-1828	-1632	-918	-731	0	281	-1250	-1011	-348	-119	621	978											-273	370	27	-2	877	-34	645	1288	918	1199	22	22	57.7366	57.7366	34.2146	34.1085	21.1847	21.1893	32.8955
26 (336)	23	918	-1403	-1157	-485	-290	518	790	-1871	-1659	-919	-723	0	246	-1293	-1055															-805	-232	42	15	811	382	114	687	919	1165	24	24	61.7053	61.7053	41.8848	41.7391	23.1832	23.1851	40.3889
27 (345)	93	1012	-1318	-1012	-425	-187	510	817	-1794	-1607	-833	-663	0	230	-1216	-952	-297	-127	561	902											-901	130	35	3	1168	93	-68	963	833	1063	27	27	78.5027	78.5027	26.1882	26.1375	27.032	27.0411	26.1938
28 (372)	93	910	-1401	-1103	-466	-210	502	740	-1852	-1673	-950	-738	0	222	-1299	-1044	-406	-125	562	876											-605	105	30	9	1031	296	345	1055	950	1172	31	31	83.8874	83.8874	43.662	43.5393	30.3406	30.353	42.6731
29 (381)	23	936	-1318	-1071	-450	-195	468	757	-1777	-1581	-876	-731	0	230	-1199	-986	-382	-161	510	859											-685	-69	34	5	633	133	191	807	876	1106
30 (390)	93	952	-1412	-1148	-468	-179	518	807	-1905	-1735	-944	-757	0	238	-1318	-1021															-635	245	27	4	888	145	309	1189	944	1182	22	22	48.8911	48.8911	25	24.9433	21.1691	21.1735	24.0285
31 (408)	23	918	-1427	-1155	-483	-254	501	790	-1895	-1699	-968	-798	0	178	-1325	-1079	-364	-177	501	858											-785	197	38	2	695	73	183	1165	968	1146	20	20	47.1424	47.1424	20.3666	20.3252	20.0525	20.0651	20.3993
32 (426)	25	868	-1352	-1071	-459	-340	391	732	-1777	-1624	-927	-748	0	145	-1241	-1020	-331	-161	442	791											-1270	-350	44	11	928	383	-343	577	927	1072
33 (450)	23	944	-1386	-1114	-442	-221	510	782	-1854	-1641	-893	-714	0	238	-1284	-1029															-628	-69	34	8	603	244	265	824	893	1131	20	20	85.1296	85.1296	35.7782	35.6506	19.8835	19.8859	35.5063
34 (468)	23	901	-1471	-1207	-493	-281	442	714	-1956	-1743	-1012	-791	0	170	-1369	-1122															-902	-398	35	10	698	215	110	614	1012	1182
35 (486)	23	910	-1335	-1038	-425	-196	467	765	-1811	-1633	-885	-689	0	204	-1242	-970	-366	-128	527	850											-512	-32	30	5	546	167	373	853	885	1089	18	18	59.5181	59.5181	37.5	37.3444	17.1196	17.1218	35.5917
36 (540)	93	876	-1248	-967	-406	-270	468	723	-1665	-1494	-814	-644	0	162																	-737	174	27	-5	938	-153	77	988	814	976	28	28	82.208	82.208	30.7355	30.6681	27.0642	27.0705	29.6757
37 (567)	93	919	-1411	-1105	-451	-238	468	740	-1905	-1701	-910	-714	0	221	-1284	-1063															-1118	190	38	3	1278	82	-208	1100	910	1131	37	37	67.3961	67.3961	28.2875	28.2443	36.8308	36.832	28.1366
38 (603)	93	918	-1429	-1148	-477	-204	501	807	-1922	-1735	-961	-749	0	229	-1327	-1080	-366	-145	637	901											-601	403	32	2	1086	78	360	1364	961	1190	29	29	83.4422	83.4422	28.8845	28.827	28.229	28.2321	28.0885
39 (648)	93	867	-1410	-1121	-434	-307	433	697	-1886	-1674	-927	-723	0	187	-1291	-1045															-841	302	23	-10	764	-323	86	1229	927	1114	32	32	76.3727	76.3727	27.9965	27.9476	32.8324	32.8429	28.6996
40 (657)	93	833	-1454	-1106	-451	-196	425	706	-1956	-1777	-918	-740	0	161	-1395	-1072															-965	-44	32	3	1089	116	-47	874	918	1079	34	34	85.3364	85.3364	36.9164	36.8364	33.1239	33.1275	35.9261
41 (679)	93	817	-1418	-1188	-423	-142	485	732	-1860	-1707	-976	-823	0	239	-1316	-1112	-346	-91	528	800											-940	262	36	0	1223	-14	36	1238	976	1215	36	36	99.839	99.839	29.9501	29.9003	35.628	35.6394	29.616
42 (705)	93	757	-1140	-919	-357	-153	416	672	-1624	-1420	-732	-570	0	178	-1021	-834	-306	-85	416	723											-549	187	34	0	1157	16	183	919	732	910	29	29	116.357	116.357	39.4022	39.2954	28.3999	28.4063	38.5345
43 (775)	93	926	-1455	-1123	-434	-239	442	756	-2058	-1863	-902	-723	0	153	-1361	-1089															-1006	79	34	3	0	0	-104	981	902	1055	35	35	77.8334	77.8334	32.2581	32.1987	34.6583	34.6623	31.9137
[truncated: 25 more columns]
