# Supplementary material for: Posterior parietal cortex estimates the relationship between object and body location during locomotion
Source: eLife. 2017 Oct 20;6:e28143. doi: 10.7554/eLife.28143 (PMC5650472; doi:10.7554/eLife.28143)
Supplement: Figure 3—source code 1. [file elife-28143-fig3-code1.txt]

%Tag 90 = matched (left limb leads)
%Tag 91 = matched (right limb leads)
%Tag 92 = visual dissociation (left limb leads)
%Tag 93 = visual dissociation (right limb leads)


Begin

Select

SELECT ( TAG = 90 ) OR ( TAG == 91 ) OR ( TAG == 92 ) OR ( TAG == 93 )  

PLOT TD1_NUCI * TD1_N_1_BRCL / SMOOTH = LINEAR , FILL = 0 , SIZE = {1.5 } , XMIN =-1500, XMAX=0, YMIN= -1500, YMAX=0, AXES = L , FILL = {0 , 0 , 0 } , SIZE = {2.0 , 2. , 2. ,

 } , HEIGHT = 1.500IN , WIDTH = 1.5IN , ALTITUDE = 2.5IN , LOC = {-1.5IN -4 IN } , color = {Black} , STick = out , Symbol = {1 , 2 , 3 } 

SELECT ( TAG = 91 ) OR ( TAG == 93 )  

PLOT TD1_NUCI * TD1_N_1_BRCL / SMOOTH = LINEAR ,  FILL = {1 , 1 , 1 } , SIZE = {1.5 } , XMIN =-1500, XMAX=-0, YMIN= -1500, YMAX=0, AXES = L , FILL = {1 , 0 , 0 } , SIZE = {2.0 , 2. , 2. ,

 } , HEIGHT = 1.500IN , WIDTH = 1.5IN , ALTITUDE = 2.5IN , LOC = {-1.5IN -4 IN } , color = {CYAN} , STick = out , Symbol = {1 , 2 , 3 } 

SELECT ( TAG = 90 ) OR ( TAG == 92 ) 

PLOT TD1_NUCI * TD1_N_1_BRCL / SMOOTH = LINEAR ,  FILL = {1 , 1 , 1 } , SIZE = {1.5 } , XMIN =-1500, XMAX=-0, YMIN= -1500, YMAX=0, AXES = L , FILL = {1 , 0 , 0 } , SIZE = {2.0 , 2. , 2. ,

 } , HEIGHT = 1.500IN , WIDTH = 1.5IN , ALTITUDE = 2.5IN , LOC = {-1.5IN -4 IN } , color = {RED} , STick = out , Symbol = {1 , 2 , 3 } 

End


rem  middle plot

Begin

SELECT   

Select ( TAG = 90 ) OR ( TAG == 92 )  OR ( TAG == 91 )OR ( TAG == 93 )    

PLOT TD1_NUCI * TD1_N_1_BRCS / SMOOTH = LINEAR ,  FILL = {1 , 1 , 1 } , SIZE = {1.5 } , XMIN =-1100, XMAX=-700, YMIN= -1500, YMAX=0, AXES = L , FILL = {0 , 0 , 0 } , SIZE = {2.0 , 2. , 2. ,

 } , HEIGHT = 1.500IN , WIDTH = 1.5IN , ALTITUDE = 2.5IN , LOC = {1IN -4 IN } , color = {BLACK } , STick = out , Symbol = {1 , 2 , 3 } 

Select ( TAG = 90 ) OR ( TAG == 92 )   

PLOT TD1_NUCI * TD1_N_1_BRCL / SMOOTH = LINEAR ,  FILL = {1 , 1 , 1 } , SIZE = {1.5 } , XMIN =-1100, XMAX=-700, YMIN= -1500, YMAX=0, AXES = L , FILL = {1 , 0 , 0 } , SIZE = {2.0 , 2. , 2. ,

 } , HEIGHT = 1.500IN , WIDTH = 1.5IN , ALTITUDE = 2.5IN , LOC = {1IN -4 IN } , color = {RED } , STick = out , Symbol = {1 , 2 , 3 } 

SELECT ( TAG = 91 ) OR ( TAG == 93 ) 

PLOT TD1_NUCI * TD1_N_1_BRCR / SMOOTH = LINEAR ,  FILL = {1 , 1 , 1 } , SIZE = {1.5 } , XMIN =-1100, XMAX=-700, YMIN= -1500, YMAX=0, AXES = L , FILL = {1 , 0 , 0 } , SIZE = {2.0 , 2. , 2. ,

 } , HEIGHT = 1.500IN , WIDTH = 1.5IN , ALTITUDE = 2.5IN , LOC = {1IN -4 IN } , color = {CYAN} , STick = out , Symbol = {1 , 2 , 3 } 

End


rem  Right graph

BEGIN

Select

Select ( TAG = 90 ) OR ( TAG == 92 )  OR ( TAG == 91 )OR ( TAG == 93 )  

PLOT TF1_NUCI_N_1 * TD1_BRCS_N_1 / SMOOTH = LINEAR , FILL = 0 , SIZE = {1.5 } , XMIN =400, XMAX=1100, YMIN= 600, YMAX=1500, AXES = L , FILL = {0 , 0 , 0 } , SIZE = {2.0 , 2. , 2. ,

 } , HEIGHT = 1.500IN , WIDTH = 1.5IN , ALTITUDE = 2.5IN , LOC = {3.5IN -4 IN } , color = {Black } , STick = out , Symbol = {1 , 2 , 3 } 

SELECT ( TAG = 91 ) OR ( TAG == 93 ) 

PLOT TF1_NUCI_N_1 * TD1_BRCS_N_1 / SMOOTH = LINEAR ,  FILL = {1 , 1 , 1 } , SIZE = {1.5 } , XMIN =400, XMAX=1100, YMIN= 600, YMAX=1500, AXES = L , FILL = {1 , 0 , 0 } , SIZE = {2.0 , 2. , 2. ,

 } , HEIGHT = 1.500IN , WIDTH = 1.5IN , ALTITUDE = 2.5IN , LOC = {3.5IN -4 IN } , color = {CYAN } , STick = out , Symbol = {1 , 2 , 3 } 

Select ( TAG = 90 ) OR ( TAG == 92)  

PLOT TF1_NUCI_N_1 * TD1_BRCS_N_1 / SMOOTH = LINEAR ,  FILL = {1 , 1 , 1 } , SIZE = {1.5 } , XMIN =400, XMAX=1100, YMIN= 600, YMAX=1500, AXES = L , FILL = {1 , 0 , 0 } , SIZE = {2.0 , 2. , 2. ,

 } , HEIGHT = 1.500IN , WIDTH = 1.5IN , ALTITUDE = 2.5IN , LOC = {3.5IN -4 IN } , color = {RED } , STick = out , Symbol = {1 , 2 , 3 } 


SELECT

END
