# Supplementary material for: Posterior parietal cortex estimates the relationship between object and body location during locomotion
Source: eLife. 2017 Oct 20;6:e28143. doi: 10.7554/eLife.28143 (PMC5650472; doi:10.7554/eLife.28143)
Supplement: Figure 4—source data 1. [file elife-28143-fig4-data1.xlsx]

## Sheet: Fig4_Source_Data_1
CYCLE	TAG	HDTO_NUCI_ON	HTAU_NUCI_ON	INCLUDE
1 (10)	90	34	770	1
2 (22)	90	28	638	1
3 (34)	90	33	733	1
4 (41)	90	34	768	1
5 (53)	90	35	794	1
6 (65)	90	39	883	1
7 (71)	90	31	707	2
8 (83)	90	43	974	3
9 (90)	90	34	761	2
10 (109)	90	26	593	1
11 (121)	90	32	735	1
12 (133)	90	27	607	1
13 (152)	90	35	777	1
14 (164)	90	28	633	1
15 (201)	92	26	875	3
16 (219)	92	19	631	4
17 (237)	92	22	766	2
18 (246)	92	32	1080	1
19 (282)	20	31	584	1
20 (309)	20	25	576	1
21 (327)	92	29	969	1
22 (354)	20	32	663	1
23 (363)	92	28	930	1
24 (399)	20	27	588	1
25 (417)	24	25	853	1
26 (435)	24	34	1115	1
27 (441)	92	37	1222	1
28 (459)	22	40	730	1
29 (477)	92	34	1138	1
30 (495)	20	36	1009	1
31 (504)	92	23	772	2
32 (513)	92	48	1629	1
33 (522)	92	25	846	1
34 (639)	92	29	994	1
35 (666)	92	20	698	5
36 (672)	92	27	924	5
37 (696)	92	34	1155	1
1 (4)	91			1
2 (16)	91	20	456	1
3 (28)	91	38	843	1
4 (47)	91	27	613	1
5 (59)	91	34	766	3
6 (77)	91	30	658	1
7 (96)	91	27	618	1
8 (103)	91	42	949	2
9 (115)	91	29	642	3
10 (127)	91	38	869	1
11 (139)	91	29	650	1
12 (146)	91	39	878	1
13 (158)	91	26	575	1
14 (170)	91	27	619	1
15 (177)	91	38	866	2
16 (184)	91	23	541	2
17 (192)	93	26	868	3
18 (210)	93	28	962	1
19 (228)	93	26	877	3
20 (255)	93	28	964	1
21 (264)	93	35	1187	1
22 (273)	93	28	955	1
23 (291)	23	42	738	1
24 (300)	93	30	1029	1
25 (318)	21	27	877	1
26 (336)	23	42	811	1
27 (345)	93	35	1168	1
28 (372)	93	30	1031	1
29 (381)	23	34	633	1
30 (390)	93	27	888	1
31 (408)	23	38	695	1
32 (426)	25	44	928	1
33 (450)	23	34	603	1
34 (468)	23	35	698	1
35 (486)	23	30	546	1
36 (540)	93	27	938	1
37 (567)	93	38	1278	1
38 (603)	93	32	1086	1
39 (648)	93	23	764	2
40 (657)	93	32	1089	2
41 (679)	93	36	1223	5
42 (705)	93	34	1157	5
43 (775)	93	34	0	5
