# Supplementary material for: Posterior parietal cortex estimates the relationship between object and body location during locomotion
Source: eLife. 2017 Oct 20;6:e28143. doi: 10.7554/eLife.28143 (PMC5650472; doi:10.7554/eLife.28143)
Supplement: Figure 4—source data 2. [file elife-28143-fig4-data2.xlsx]

## Sheet: Fig4_Source_Data_2
CYCLE	TAG	HDTO_NUCI_ON	HTAU_NUCI_ON	INCLUDE
1 (6)	90	24	519	1
2 (13)	90	37	838	1
3 (32)	90	23	526	1
4 (44)	90	28	615	1
5 (56)	90	27	628	1
6 (82)	90	32	726	1
7 (88)	90	27	609	1
8 (95)	90	34	750	1
9 (108)	90	41	924	1
10 (120)	90	31	720	1
11 (127)	90	35	774	2
12 (134)	90	25	565	1
13 (141)	90	27	627	5
14 (148)	90	36	841	1
15 (167)	90			1
16 (174)	90			5
17 (187)	92	28	951	1
18 (195)	92			1
19 (203)	92			1
20 (211)	92	18	619	1
21 (219)	92	15	489	1
22 (227)	92	20	675	1
23 (235)	20	28	734	1
24 (251)	20	27	659	1
25 (259)	20			1
26 (267)	20	30	629	1
27 (275)	20	31	1049	4
28 (283)	20	32	1059	1
29 (291)	20	25	521	1
30 (307)	20	28	587	1
31 (323)	20	21	507	1
32 (331)	20	25	528	1
33 (339)	92	26	872	1
34 (347)	20	38	1274	4
35 (355)	20	39	832	1
36 (363)	20	18	378	1
37 (371)	20	31	545	1
38 (379)	20	20	394	1
39 (395)	20	18	460	1
40 (419)	20	33	1033	1
41 (435)	20	31	805	1
42 (443)	20	21	599	1
43 (451)	20	38	809	1
44 (459)	20	41	1083	1
45 (467)	20	23	524	1
46 (483)	20	31	1040	4
47 (491)	92	25	852	2
48 (499)	92	25	863	1
49 (507)	92	29	982	1
50 (515)	92	29	985	1
51 (547)	92	26	906	2
52 (563)	92	31	1055	1
1 (19)	91	26	573	1
2 (26)	91	36	840	1
3 (38)	91	33	749	1
4 (50)	91	32	721	1
5 (62)	91	36	817	1
6 (69)	91	27	603	1
7 (76)	91	30	688	1
8 (102)	91	48	1041	1
9 (114)	91	44	1022	1
10 (154)	91	35	815	1
11 (161)	91			1
12 (180)	91			5
13 (243)	21	35	1190	1
14 (299)	93	27	941	1
15 (315)	21	27	942	1
16 (387)	21	24	813	1
17 (403)	93	24	813	1
18 (411)	21	30	537	1
19 (427)	21	19	621	1
20 (475)	21	22	754	1
21 (523)	93			1
22 (531)	93	30	1026	1
23 (539)	93	21	720	1
24 (555)	93	16	571	1
25 (571)	93			5
26 (579)	93			5
