# Supplementary material for: Posterior parietal cortex estimates the relationship between object and body location during locomotion
Source: eLife. 2017 Oct 20;6:e28143. doi: 10.7554/eLife.28143 (PMC5650472; doi:10.7554/eLife.28143)
Supplement: Figure 4—source code 1. [file elife-28143-fig4-code1.txt]

%Tag 90 = matched (left limb leads)
%Tag 91 = matched (right limb leads)
%Tag 92 = visual dissociation (left limb leads)
%Tag 93 = visual dissociation (right limb leads)


rem Source Data_1

SELECT (( TAG = 90 ) OR ( TAG = 91 ) OR ( TAG = 92 ) OR ( TAG = 93 ) ) AND (INCLUDE <4)

DOT HDTO_NUCI_ON * TAG/ LINE SERROR ymin = 20 , ymax = 40 , size = {2 } , fill = {1 } , color = {1 } , STICK = OUT , AXES = L , SCALE = L   

DOT HTAU_NUCI_ON * TAG / LINE SERROR ymin = 600 , ymax = 1200 , size = {2 } , fill = {1 } , color = {2 } , STICK = OUT , AXES = L , SCALE = L 


rem Source Data 2

SELECT (( TAG = 90 ) OR ( TAG = 91 ) OR ( TAG = 92 ) OR ( TAG = 93 ) ) AND (INCLUDE <4)

DOT HDTO_NUCI_ON * TAG/ LINE SERROR ymin = 20 , ymax = 40 , size = {2 } , fill = {1 } , color = {1 } , STICK = OUT , AXES = L , SCALE = L   

DOT HTAU_NUCI_ON * TAG / LINE SERROR ymin = 500 , ymax = 1100 , size = {2 } , fill = {1 } , color = {2 } , STICK = OUT , AXES = L , SCALE = L 
