# Supplementary material for: Posterior parietal cortex estimates the relationship between object and body location during locomotion
Source: eLife. 2017 Oct 20;6:e28143. doi: 10.7554/eLife.28143 (PMC5650472; doi:10.7554/eLife.28143)
Supplement: Figure 5—source data 1. [file elife-28143-fig5-data1.xlsx]

## Sheet: Fig5_Source_Data_1
CELLID	DTC_INDX	TTC_INDX	SIG_DTC	SIG_TAU	NOPTS
PCM7_tr06c1
PCM7_tr09e1	-1	-0.005	0.008	0.104	4
PCM7_tr10b1			0.072	0.0001	3
PCM7_tr15b1	-0.392	0.75	0.494	0.032	4
PCM7_tr17A1	-0.45	0.75	0.0001	0.136	4
PCM7_tr19a2			0.179	0.18	2
PCM7_tr19b1-unin	-0.265	1.25	0.426	0.0001	4
PCM7_tr19b1-unn2	-1.05	0.3	0.003	0.487	4
PCM7_tr20b1	0.055	1	0.004	0.0001	4
PCM7_tr20c1	-0.3515	0.33	0.465	0.647	4
PCM7_tr22c1	0.05	0.45	0.688	0.444	4
PCM7_tr24a1	-0.75	0.85	0.013	0.0001	4
PCM7_tr24c1	-0.35	1.25	0.525	0.001	4
PCM7_tr26d1	-1	0.25	0.005	0.021	4
PCM7_tr26e1	-1.009	0.249	0.0001	0.18	4
PCM7_tr28a1	-0.4	1.1	0.531	0.006	4
PCM7_tr28b1	-1.15	0.3	0.0001	0.105	4
PCM7_tr29a1	-1.15	0.2	0.0001	0.0001	4
PCM7_tr29b1	-0.375	1.1	0.121	0.0001	4
PCM7_tr30a1	-0.2	0.65	0.683	0.349	4
PCM7_tr31b2_unin
PCM7_tr32b1			0.001	0.067	3
PCM7_tr33a2			0.529	0.517	2
PCM7_tr40a1			0.556	0.515	2
PCM7_tr40b1	-0.4	1.155	0.828	0.0001	4
PCM7_tr40d1	-0.9	0.51	0.001	0.073	4
PCM7_tr40e1	-1.25	0.46	0.014	0.149	4
PCM7_tr40f1-unin	-0.8	0.3	0.002	0.037	4
PCM7_tr42b2	-0.945	-0.2	0.0001	0.008	4
PCM7_tr43a1	-0.925	0.4	0.0001	0.021	4
PCM7_tr43b1	-0.7	0.45	0.006	0.213	4
PCM7_tr47e2_unin			0.208	0.217	2
PCM7_tr47e2_unn2			0.973	0.927	2
PCM7_tr52c1	-1.15	0.45	0.002	0.083	4
PCM7_tr53a1/2-unin			0.593	0.499	2
PCM7_tr53a1/2-unn2			0.019	0.032	2
PCM7_tr57a1	-0.15	0.615	0.95	0.345	4
PCM9_tr16c1	0.497	1.1	0.361	0.001	4
PCM9_tr18a1	-0.45	0.95	0.062	0.023	4
PCM9_tr18b1	-0.55	0.45	0.472	0.613	4
PCM9_tr18c1	-1.35	-0.385	0.0001	0.307	4
PCM9_tr21b1_unin					0
PCM9_tr21b1_unn2	-1.3	-0.55	0.0001	0.388	4
PCM9_tr21c1					2
PCM9_tr22d2	-0.4	0.625	0.654	0.733	3
PCM9_tr23a1	-0.425	0.9	0.356	0.0001	4
PCM9_tr25a1	-0.55	0.21	0.002	0.01	4
PCM9_tr32a1	0.55	0.565	0.282	0.307	4
PCM9_tr32c2	-0.75	0.46	0.351	0.54	4
PCM9_tr32d1	0.2	0.9	0.044	0.001	4
PCM9_tr34b1	-0.105	0.8	0.921	0.028	4
PCM9_tr35a2	0.19	1.35	0.602	0.0001	4
PCM9_tr35c1	-1.1	-0.055	0.0001	0.276	4
PCM9_tr36a1-Unin	0.5	0.45	0.044	0.149	4
PCM9_tr36a1-Unn2	-0.25	0.7	0.543	0.132	4
PCM9_tr36d1	-0.75	0.6	0.015	0.12	4
PCM9_tr37b2_unin	-0.22	0.95	0.513	0.007	4
PCM9_tr37b2_unn2	0.15	1.3	0.941	0.0001	4
PCM9_tr37d1	-0.355	1	0.264	0.001	4
PCM9_tr38a1_unin	-0.8	0.3	0.019	0.286	4
PCM9_tr38a1_unn2	-1.25	0.45	0.001	0.141	4
PCM9_tr39a1	-0.615	0.75	0.207	0.02	4
PCM9_tr40b1	-0.75	1.05	0.1	0.002	4
PCM9_tr40f1	-0.6	0.95	0.003	0.001	4
PCM9_tr43a2			0.769	0.269	2
PCM9_tr43c1			0.531	0.391	2
PCM9_tr43d1	-0.6	1.1	0.003	0.0001	4
PCM9_tr44b1	0.535	0.7	0.534	0.482	3
PCM9_tr47c1			0.572	0.012	2
