# Supplementary material for: Posterior parietal cortex estimates the relationship between object and body location during locomotion
Source: eLife. 2017 Oct 20;6:e28143. doi: 10.7554/eLife.28143 (PMC5650472; doi:10.7554/eLife.28143)
Supplement: Figure 5—source data 2. [file elife-28143-fig5-data2.xlsx]

## Sheet: Fig5_Source_Data_2
CELLID	SIG_DIST_90_93	SIG_TAU_90_93	NO_PTS	N_DIST	MEAN_DIST	MEAN_TAU	VAR(1)
PCM7_tr06c1
PCM7_tr09e1	0.008	0.104	4	41	13.2	415
PCM7_tr10b1	0.072	0.0001	3	48	23.7	653
PCM7_tr15b1	0.494	0.032	4	47	23.7	653
PCM7_tr17A1	0.0001	0.136	4	39	24.6	678
PCM7_tr19a2	0.179	0.18	2
PCM7_tr19b1-unin	0.426	0.0001	4	48	25.2	701
PCM7_tr19b1-unn2	0.003	0.487	4	48	13.7	380
PCM7_tr20b1	0.004	0.0001	4	44	27.8	667
PCM7_tr20c1	0.465	0.647	4	45	17.5	434
PCM7_tr22c1	0.688	0.444	4	30	30.7	962
PCM7_tr24a1	0.013	0.0001	4	51	35.8	1007
PCM7_tr24c1	0.525	0.001	4	56	31	864
PCM7_tr26d1	0.005	0.021	4	56	36.1	961
PCM7_tr26e1	0.0001	0.18	4	45	15.8	433
PCM7_tr28a1	0.531	0.006	4	43	21.6	664
PCM7_tr28b1	0.0001	0.105	4	55	16.8	473
PCM7_tr29a1	0.0001	0.0001	4	50	43.7	1190
PCM7_tr29b1	0.121	0.0001	4	44	17.7	482
PCM7_tr30a1	0.683	0.349	4	46	34.7	993
PCM7_tr31b2_unin
PCM7_tr32b1	0.001	0.067	3	52	34.8	943
PCM7_tr33a2	0.529	0.517	2
PCM7_tr40a1	0.556	0.515	2
PCM7_tr40b1	0.828	0.0001	4	46	24.3	671
PCM7_tr40d1	0.001	0.073	4	53	31.8	874
PCM7_tr40e1	0.014	0.149	4	38	28.3	684
PCM7_tr40f1-unin	0.002	0.037	4	30	18.3	553
PCM7_tr42b2	0.0001	0.008	4	37	56	1413
PCM7_tr43a1	0.0001	0.021	4	51	23.8	640
PCM7_tr43b1	0.006	0.213	4	36	56.8	1581
PCM7_tr47e2_unin	0.208	0.217	2
PCM7_tr47e2_unn2	0.973	0.927	2
PCM7_tr52c1	0.002	0.083	4	47	26.3	728
PCM7_tr53a1/2-unin	0.593	0.499	2
PCM7_tr53a1/2-unn2	0.019	0.032	2
PCM7_tr57a1	0.95	0.345	4	32	16.5	474
PCM9_tr16c1	0.361	0.001	4	51	39.8	1094
PCM9_tr18a1	0.062	0.023	4	30	20.4	473
PCM9_tr18b1	0.472	0.613	4	31	22.2	579
PCM9_tr18c1	0.0001	0.307	4	46	14.07	367
PCM9_tr21b1_unin			0
PCM9_tr21b1_unn2	0.0001	0.388	4	37	29.5	819
PCM9_tr21c1			2
PCM9_tr22d2	0.654	0.733	3	21	51.3	1255
PCM9_tr23a1	0.356	0.0001	4	31	22	604
PCM9_tr25a1	0.002	0.01	4	32	20.3	546
PCM9_tr32a1	0.282	0.307	4	46	34.4	954
PCM9_tr32c2	0.351	0.54	4	28	41.6	1084
PCM9_tr32d1	0.044	0.001	4	29	27	781
PCM9_tr34b1	0.921	0.028	4	38	28.6	790
PCM9_tr35a2	0.602	0.0001	4	26	55.2	1392
PCM9_tr35c1	0.0001	0.276	4	43	48.5	1328
PCM9_tr36a1-Unin	0.044	0.149	4	49	3.67	122
PCM9_tr36a1-Unn2	0.543	0.132	4	29	36.6	999
PCM9_tr36d1	0.015	0.12	4	34	17.6	450
PCM9_tr37b2_unin	0.513	0.007	4	38	35.8	1001
PCM9_tr37b2_unn2	0.941	0.0001	4	36	37.9	1056
PCM9_tr37d1	0.264	0.001	4	49	17.1	451
PCM9_tr38a1_unin	0.019	0.286	4	29	22.5	604
PCM9_tr38a1_unn2	0.001	0.141	4	39	29.2	775
PCM9_tr39a1	0.207	0.02	4	41	45.3	1236
PCM9_tr40b1	0.1	0.002	4	43	19.2	510
PCM9_tr40f1	0.003	0.001	4	58	25.6	655
PCM9_tr43a2	0.769	0.269	2
PCM9_tr43c1	0.531	0.391	2
PCM9_tr43d1	0.003	0.0001	4	55	44.2	1142
PCM9_tr44b1	0.534	0.482	3	18	11.1	347
PCM9_tr47c1	0.572	0.012	2	47	17.5	531
