# Supplementary material for: Posterior parietal cortex estimates the relationship between object and body location during locomotion
Source: eLife. 2017 Oct 20;6:e28143. doi: 10.7554/eLife.28143 (PMC5650472; doi:10.7554/eLife.28143)
Supplement: Figure 5—source code 1. [file elife-28143-fig5-code1.txt]

rem Source Data 1

rem Plot index

BEGIN

SELECT (sig_tau <0.01) AND (Sig_DTC >0.01) AND (NOPTS = 4)

PLOT TTC_INDX*DTC_INDX / xmin=-2.0 xmax=2.0		ymin=-2.0, ymax=2.0 fill = {1} color = {BLUE} SIZE = {1.5}

SELECT (sig_tau >0.01) AND (Sig_DTC <0.01) AND (NOPTS = 4)

PLOT TTC_INDX*DTC_INDX / xmin=-2.0 xmax=2.0		ymin=-2.0, ymax=2.0 fill = {1} color = {RED} SIZE = {1.5}

SELECT (sig_tau <=0.01) AND (Sig_DTC <=0.01) AND (NOPTS = 4)

PLOT TTC_INDX*DTC_INDX / xmin=-2.0 xmax=2.0		ymin=-2.0, ymax=2.0 fill = {1} color = {GREEN} SIZE = {1.5}

SELECT (Case()=13)

PLOT TTC_INDX*DTC_INDX / xmin=-2.0 xmax=2.0		ymin=-2.0, ymax=2.0 fill = {1} color = {CYAN} SIZE = {1.5}

SELECT (Case()=61)

PLOT TTC_INDX*DTC_INDX / xmin=-2.0 xmax=2.0		ymin=-2.0, ymax=2.0 fill = {1} color = {CYAN} SIZE = {1.5}

END


rem PLOT scatterplot: Fig. 5C :Source data 2

SELECT (No_pts =4) AND ((SIG_TAU_90_93 >0.01 AND SIG_DIST_90_93 <0.01) OR (SIG_TAU_90_93 <0.01 AND SIG_DIST_90_93 >0.01)  OR (SIG_TAU_90_93 >0.01 AND SIG_DIST_90_93 >0.01) OR (SIG_TAU_90_93 <=0.01 AND SIG_DIST_90_93 <0.01))

PLOT SIG_TAU_90_93*SIG_DIST_90_93 /  XMAX = 1 XMIN = 0 XTICK = 4 XPIP= 1 XLOG = 10 XGRID  YMAX = 1 YPIP=1 YMIN = 0 YTICK = 4 YLOG = 10 YGRID


rem plot histogram for mean distance: Fig. 5E

SELECT (No_pts =4)and (Sig_Dist_90_93 > 0.01) AND (Sig_Tau_90_93 <= 0.01)

DENSITY MEAN_DIST / HIST  BWIDTH = 5  XMIN = 0 XMAX = 60 FILL = {1} Color = {Blue} YMAX = 10


rem and now TAU

SELECT (No_pts =4)and (Sig_Tau_90_93 > 0.01) AND (Sig_Dist_90_93 <= 0.01)

DENSITY MEAN_TAU / HIST  BWIDTH = 100  XMIN = 0 XMAX = 1600 FILL = {1} Color = {Red} YMAX = 10
