# Supplementary material for: Posterior parietal cortex estimates the relationship between object and body location during locomotion
Source: eLife. 2017 Oct 20;6:e28143. doi: 10.7554/eLife.28143 (PMC5650472; doi:10.7554/eLife.28143)
Supplement: Figure 7—source data 1. [file elife-28143-fig7-data1.xlsx]

## Sheet: Fig7_Source_Data_1
FILENAME	CYCLE	TAG	HDTO_BRCR3	HDTO_BRCR2	HDTO_BRCR1	HDTO_BRCR0	HDTO_3_2_BRCR	HDTO_2_1_BRCR	HDT0_1_0_BRCR	NEWVAR(1)	HDTO_BRCL3	HDTO_BRCL2	HDTO_BRCL1	HDTO_BRCL0	HDTO_3_2_BRCL	HDTO_2_1_BRCL	HDTO_1_0_BRCL	INCLUDE	CHANGE_MIND	STATS_SHORT
PCM7_tr09E
	No_cycle
	1 (54)	90	120	78	31	-15	42	47	46		139	100	54	7				1		1
	2 (61)	90	121	78	35	-9	43	43	44		141	100	55	14				1		1
	3 (68)	90	108	62	16	-16	46	46	32		129	85	39	-4				2		1
	4 (75)	90	120	76	31	-11	44	45	42		142	97	53	10				1		1
	5 (156)	92	83	52	20	-10	31	32	30		99	68	35	4				1		1
	6 (182)	92	87	54	21	-6	33	33	27		103	69	38	5				1		2
	7 (191)	92	90	56	20	-10	34	36	30		106	72	38	3				1		1
	8 (200)	92	76	44	17	-7	32	27	24		88	63	29	4				2		2
	9 (218)	92	91	60	24	-5	31	36	29		103	78	44	6				1		1
	10 (227)	92	72	42	18	-10	30	24	28		88	54	30	2				1		1
	11 (254)	92	78	45	14	-10	33	31	24		92	60	30	1				4		4
	12 (263)	92	87	53	21	-5	34	32	26		103	69	37	7				2		2
	13 (335)	22	93	57	11	-11	36	46	22		109	76	31	-1				1		1
	14 (344)	22	88	57	16	-10	31	41	26		106	73	31	5				1		1
	15 (362)	20	106	73	41	-1	33	32	42		116	88	58	17				1		1
	16 (371)	92	66	33	12	-13	33	21	25		81	49	22	-2				1		2
	17 (380)	20	97	65	31	-12	32	34	43		108	82	48	5				1		1
	18 (407)	92	53	29	23	-5	24	6	28		68	36	33	8				5		5
	19 (416)	20	104	73	43	1	31	30	42		115	90	58	17				1		1
	20 (425)	20	94	66	34	-9	28	32	43		106	79	52	7				1		1
	21 (434)	92	72	39	15	-7	33	24	22		88	54	24	6				1		2
	22 (443)	92	74	46	14	-12	28	32	26		87	58	29	0				1		2
	23 (461)	92	61	33	9	-12	28	24	21		76	46	23	-3				2		2
	24 (488)	22	83	50	11	-6	33	39	17		99	66	26	4				1		1
	25 (506)	20	97	68	38	-4	29	30	42		112	83	53	13				1		1
	26 (524)	92	75	45	20	-6	30	25	26		92	60	31	7				1		2
	27 (542)	22	78	46	10	-8	32	36	18		92	62	23	3				1		1
	28 (560)	92	81	53	23	-6	28	30	29		95	66	39	6				1		1
	29 (595)	92	81	53	22	-6	28	31	28		94	68	37	5				1		1
	30 (682)	92	62	34	15	-12	28	19	27		74	47	30	0				1		2
	31 (718)	92	84	54	16	-10	30	38	26		99	70	36	-1				2		2
	32 (860)	22	96	62	17	-7	34	45	24		112	79	35	3				1		1
	33 (869)	20	93	57	26	-15	36	31	41		108	76	42	1				1		1
	34 (878)	20	89	60	29	-9	29	31	38		104	76	47	6				1		1
	35 (896)	92	85	55	23	-5	30	32	28		94	69	39	9				1		1
PCM7_TR10B
	1 (212)	92		48	19	-5		29	24			64	34	6				1		2
	2 (221)	92	82	54	23	-9	28	31	32		94	67	39	7				1		1
	3 (239)	92	80	51	21	-8	29	30	29		93	65	36	7				4		4
	4 (247)	22	103	72	23	-9	31	49	32		114	88	47	5				1		1
	5 (274)	24	77	31	5	-13	46	26	18		93	51	19	-5				1		1
	6 (283)	92	86	50	19	-9	36	31	28		105	67	34	5				1		1
	7 (319)	92	69	41	13	-11	28	28	24		83	53	26	0				2		2
	8 (373)	92	73	38	15	-11	35	23	26		90	55	27	1				2		2
	9 (400)	92	64	38	10	-16	26	28	26		75	51	24	-4				5		5
	10 (512)	92	74	43	14	-14	31	29	28		89	57	29	-1				1		1
	11 (557)	20	101	75	40	-9	26	35	49		118	88	59	15				1		1
	12 (566)	22	97	65	23	-5	32	42	28		110	83	40	8				1		1
	13 (593)	22	91	62	17	-14	29	45	31		106	77	36	0				1		1
	14 (611)	22	99	59	14	-12	40	45	26		116	82	35	0				1		1
	15 (638)	24	85	37	8	-14	48	29	22		103	58	23	-5				1		1
	16 (647)	92	78	46	22	-5	32	24	27		93	60	34	9				1		2
	17 (692)	92	75	48	18	-8	27	30	26		90	60	34	4				1		2
	18 (710)	92	82	48	18	-7	34	30	25		98	64	34	5				2		2
	19 (770)	92	65	44	14	-7	21	30	21		80	54	29	2				2		2
	20 (776)	92	73	44	15	-12	29	29	27		86	56	29	1				2		2
	21 (794)	92	75	43	15	-11	32	28	26		90	57	27	2				2		2
PCM7_Tr15B
	1 (79)	90	121	74	25	-15	47	49	40		137	98	52	4				1		1
	2 (99)	90	96	61	16	-19	35	45	35		119	77	43	-2				5		5
	3 (106)	90	107	67	28	-12	40	39	40		128	84	48	8				4		4
	4 (113)	90	105	69	29	-16	36	40	45		124	86	54	6				1		1
	5 (120)	90	121	75	30	-11	46	45	41		142	98	50	9				4		4
	6 (127)	90	103	60	23	-11	43	37	34		128	84	42	1				2		1
	7 (134)	90	115	78	34	-9	37	44	43		136	100	59	15				1		1
	8 (148)	90	98	59	27	-11	39	32	38		117	81	42	4				1		1
	9 (176)	90	123	75	27	-13	48	48	40		135	101	50	5				2		1
	10 (197)	90	95	59	22	-18	36	37	40		112	75	46	1				1		1
	11 (204)	90	109	75	31	-12	34	44	43		129	89	58	9				1		1
	12 (232)	90	108	68	22	-11	40	46	33		125	88	50	1				2		1
	13 (239)	90	98	58	18	-17	40	40	35		120	76	39	-1				1		1
	14 (252)	92	70	39	11	-10	31	28	21		88	55	23	2				2		2
	15 (288)	92	80	50	19	-10	30	31	29		92	64	34	4				1		1
	16 (358)	92	79	46	19	-6	33	27	25		95	62	32	6				2		2
	17 (367)	22	97	63	15	-10	34	48	25		113	82	36	1				1		1
	18 (376)	20	103	73	40	-6	30	33	46		122	87	57	16				1		1
	19 (403)	92	54	22	9	-9	32	13	18		71	38	9	3				5		5
	20 (451)	22	102	62	15	-5	40	47	20		118	85	37	2				1		1
	21 (460)	22	88	59	11	-12	29	48	23		104	73	36	-4				1		1
	22 (478)	92	58	37	15	-11	21	22	26		71	44	32	0				1		2
	23 (487)	92	96	61	26	-5	35	35	31		114	78	43	9				2		1
	24 (514)	92	91	55	21	-8	36	34	29		103	74	37	2				1		1
	25 (676)	92	73	58	28	-5	15	30	33		88	65	47	12				1		1
	26 (810)	92	76	45	16	-9	31	29	25		91	61	30	5				2		2
	27 (882)	92	79	54	19	-7	25	35	26		93	65	38	4				2		2
PCM7_Tr19A2
	1 (27)	92	66	35	9	-12	31	26	21		83	49	24	-2				2	1	2
	2 (35)	92	86	53	23	-6	33	30	29		102	68	38	8				1		1
	3 (53)	22	106	71	18	-11	35	53	29		123	89	42	4				1		1
	4 (71)	22	105	70	19	-9	35	51	28		121	89	41	5				1		1
	5 (80)	22	91	59	19	-12	32	40	31		106	75	35	3				1		1
	6 (98)	20	98	66	32	-13	32	34	45		111	82	50	5				1		1
	7 (107)	92	92	54	22	-7	38	32	29		107	76	37	7				1		1
	8 (116)	22	88	59	19	-14	29	40	33		107	72	35	2				1		1
	9 (152)	92	65	46	12	-12	19	34	24		81	57	30	-2				2		2
	10 (161)	92	84	48	16	-6	36	32	22		97	67	31	4				2		2
	11 (170)	92	82	51	14	-11	31	37	25		99	67	32	1				2		2
	12 (197)	92	76	49	16	-10	27	33	26		84	65	31	2				2		2
	13 (231)	24	89	40	13	-14	49	27	27		105	60	25	1				2		1
	14 (249)	92	89	59	22	-11	30	37	33		99	73	40	6				1		1
	15 (267)	92	74	40	17	-10	34	23	27		80	53	32	3				5		5
	16 (276)	92	79	61	23	-6	18	38	29		97	69	44	6				2		1
	17 (285)	92	78	51	19	-11	27	32	30		94	63	38	1				1		1
	18 (339)	92	70	42	12	-11	28	30	23		82	56	27	1				1		2
	19 (357)	92	73	41	14	-8	32	27	22		85	55	30	1				1		2
	20 (364)	92	79	44	15	-8	35	29	23		95	62	28	3				1		2
	21 (406)	92	72	45	17	-12	27	28	29		90	57	35	2				1		1
	22 (448)	92	81	58	21	-5	23	37	26		94	70	41	9				1		2
	23 (645)	92	61	46	26	-1	15	20	27		78	53	35	13				5		5
	24 (706)	92	73	40	9	-13	33	31	22		88	55	25	-1				1		2
	25 (715)	92	78	53	21	-5	25	32	26		89	66	37	9				1		2
	26 (742)	92	53	37	8	-6	16	29	14		63	46	24	-1				1		2
	27 (769)	92																5		5
PCM7_tr24A1
	1 (44)	90	130	82	39	-6	48	43	45		152	106	60	19				1		1
	2 (51)	90	107	70	28	-19	37	42	47		130	89	49	3				1		1
	3 (58)	90	110	64	21	-15	46	43	36		129	87	43	3				2		1
	4 (65)	90	109	66	23	-18	43	43	41		129	89	44	3				1		1
	5 (72)	90	105	64	23	-10	41	41	33		127	85	42	6				2		1
	6 (98)	90	126	81	34	-12	45	47	46		148	104	57	12				1		1
	7 (105)	90	109	65	21	-19	44	44	40		130	86	44	2				1		1
	8 (112)	90	107	61	19	-18	46	42	37		130	82	41	2				2		1
	9 (159)	90	125	84	35	-12	41	49	47		148	107	59	13				1		1
	10 (187)	92	86	53	25	-6	33	28	31		102	69	39	11				1		1
	11 (196)	92	78	51	21	-10	27	30	31		92	64	37	8				1		1
	12 (223)	92	73	43	16	-10	30	27	26		88	60	30	2				2	1	2
	13 (232)	92	77	45	14	-13	32	31	27		93	61	29	1				2	1	2
	14 (250)	20	89	59	27	-16	30	32	43		104	74	43	3				1		1
	15 (259)	92	80	52	19	-9	28	33	28		95	64	36	6				1		1
	16 (268)	22	85	54	7	-14	31	47	21		102	69	28	-3				1		1
	17 (277)	92	86	58	22	-9	28	36	31		103	71	40	8				1		1
	18 (295)	92	72	44	15	-10	28	29	25		90	58	30	1				2	1	2
	19 (304)	20	89	67	34	-13	22	33	47		103	77	55	7				1		1
	20 (331)	20	110	76	38	-10	34	38	48		122	95	56	13				1		1
	21 (349)	92	76	50	21	-8	26	29	29		89	62	36	8				1		1
	22 (367)	92	81	50	20	-7	31	30	27		97	64	33	8				2		2
	23 (394)	20	92	60	28	-16	32	32	44		106	76	44	5				1		1
	24 (403)	92	78	47	21	-8	31	26	29		93	59	33	8				1		1
	25 (412)	22	85	52	7	-16	33	45	23		100	68	26	-4				1		1
	26 (421)	20	86	56	26	-18	30	30	44		99	70	41	4				1		1
	27 (448)	20	94	60	26	-18	34	34	44		113	76	43	2				1		1
	28 (466)	92	76	48	15	-11	28	33	26		88	63	34	2				2		2
	29 (475)	92	88	50	17	-13	38	33	30		102	72	32	1				1		1
	30 (493)	92	77	47	13	-14	30	34	27		93	62	29	-1				2		2
	31 (547)	92	73	42	11	-14	31	31	25		85	57	26	-2				2	1	2
	32 (556)	92	80	46	19	-6	34	27	25		95	65	31	8				4		4
	33 (690)	92	71	42	15	-10	29	27	25		84	56	28	4				2		2
	34 (839)	92	89	63	27	-8	26	36	35		100	76	44	11				1		1
	35 (857)	20	92	58	25	-19	34	33	44		106	74	42	1				1		1
	36 (866)	20	108	78	43	-3	30	35	46		121	96	61	17				1		1
	37 (884)	20	91	60	28	-12	31	32	40		109	75	43	4				1		1
	38 (893)	20	104	67	33	-10	37	34	43		120	86	50	8				1		1
	39 (902)	92	91	61	27	-5	30	34	32		102	81	43	11				1		1
PCM7_tr24C1
	1 (10)	90	123	77	31	-14	46	46	45		145	100	52	10				1		1
	2 (22)	90	126	79	29	-18	47	50	47		149	102	52	7				1		1
	3 (34)	90	118	74	30	-17	44	44	47		141	94	52	8				1		1
	4 (41)	90	113	71	28	-16	42	43	44		133	91	48	5				1		1
	5 (53)	90	123	79	33	-14	44	46	47		146	101	55	12				1		1
	6 (65)	90	124	83	34	-13	41	49	47		147	104	57	11				1		1
	7 (71)	90	108	65	17	-20	43	48	37		130	86	41	-2				2		1
	8 (83)	90	125	78	43	-14	47	35	57		147	102	60	15				3		3
	9 (90)	90	109	64	22	-17	45	42	39		131	85	43	3				2		1
	10 (109)	90	118	74	29	-19	44	45	48		141	96	51	8				1		1
	11 (121)	90	123	76	34	-13	47	42	47		145	98	56	11				1		1
	12 (133)	90	131	82	37	-12	49	45	49		156	108	59	14				1		1
	13 (152)	90	122	74	27	-15	48	47	42		145	96	49	6				1		1
	14 (164)	90	119	74	28	-14	45	46	42		144	95	49	8				1		1
	15 (201)	92	89	57	27	-6	32	30	33		104	71	42	11				3		3
	16 (219)	92	90	56	24	-10	34	32	34		105	72	39	9				4		4
	17 (237)	92	65	40	10	-16	25	30	26		75	56	25	-3				2		2
	18 (246)	92	81	51	21	-7	30	30	28		97	65	36	7				1		1
	19 (282)	20	104	74	39	-5	30	35	44		120	88	58	13				1		1
	20 (309)	20	91	58	27	-15	33	31	42		106	73	42	3				1		1
	21 (327)	92	90	55	23	-12	35	32			106	72	37	6				1		1
	22 (354)	20	102	69	34	-8	33	35	46		117	87	51	10				1		1
	23 (363)	92	80	48	18	-12	32	30	26		94	67	32	3				1		2
	24 (399)	20	91	61	29	-16	30	32	41		106	75	46	4				1		1
	25 (417)	24	89	40	11	-12	49	29	27		103	61	24	0				1		1
	26 (435)	24	85	38	8	-13	47	30	20		104	57	23	-2				1		1
	27 (441)	92	94	58	26	-4	36	32	39		112	77	41	12				1		1
	28 (459)	22	97	64	17	-10	33	47	21		110	81	38	3				1		1
	29 (477)	92	87	56	26	-5	31	30	36		101	71	41	11				1		1
	30 (495)	20	101	65	31	-13	36	34	36		116	84	48	8				1		1
	31 (504)	92	82	47	14	-14	35	33	27		96	65	28	1				2		2
	32 (513)	92	86	57	25	-10	29	32	39		101	70	43	9				1		1
	33 (522)	92	84	51	25	-10	33	26	35		100	66	38	8				1		1
	34 (639)	92	75	52	21	-8	23	31	31		90	64	34	7				1		1
	35 (666)	92	62	34	9	-14	28	25	17		74	48	21	-2				5		5
	36 (672)	92	79	52	24	-5	27	28	38		90	64	40	10				5		5
	37 (696)	92	82	51	22	-10	31	29	27		96	65	37	8				1		2
PCM7_Tr26D1
	1 (17)	90	123	70	24	-22	53	46	46		144	98	47	3				1		1
	2 (29)	90	113	68	24	-22	45	44	46		138	90	47	3				1		1
	3 (41)	90	118	69	25	-20	49	44	45		141	93	47	2				1		1
	4 (60)	90	124	76	32	-15	48	44	47		145	98	54	9				1		1
	5 (72)	90	119	75	26	-20	44	49	46		143	98	51	5				1		1
	6 (84)	90	128	91	39	0	37	52	39		150	109	65	17				2		1
	7 (96)	90	126	78	36	-13	48	42	49		149	101	55	15				1		1
	8 (122)	90	115	74	35	-7	41	39	42		139	95	50	18				1		1
	9 (129)	90	95	65	24	-21	30	41	45		115	80	46	2				1		1
	10 (141)	90	115	78	32	-18	37	46	50		139	98	57	11				1		1
	11 (153)	90	120	76	32	-18	44	44	50		141	98	53	9				1		1
	12 (165)	90	120	79	25	-21	41	54	46		145	99	52	4				1		1
	13 (177)	90	125	80	36	-10	45	44	46		147	103	57	16				1		1
	14 (189)	90	125	81	38	-7	44	43	45		144	103	58	17				1		1
	15 (196)	90	123	80	34	-15	43	46	49		144	99	56	9				1		1
	16 (208)	90	128	81	35	-12	47	46	47		149	104	58	14				1		1
	17 (215)	90	106	62	20	-22	44	42	42		130	84	40	0				1		1
	18 (227)	90	119	73	28	-19	46	45	47		141	96	50	5				1		1
	19 (243)	92	70	41	12	-12	29	29	24		86	55	28	2				2		2
	20 (279)	92	76	41	10	-15	35	31	25		91	59	26	-4				4		4
	21 (297)	92	79	45	16	-15	34	29	31		98	61	32	2				1		1
	22 (306)	20	107	74	39	-7	33	35	46		123	91	57	15				1		1
	23 (323)	20	116	79	43	-8	37	36	51		133	97	61	16				1		1
	24 (332)	22	91	58	11	-14	33	47	25		107	75	30	23				1		1
	25 (341)	92	80	46	16	-11	34	30	27		94	60	31	4				4		4
	26 (350)	20	80	48	16	-22	32	32	38		96	63	33	-7				1		1
	27 (377)	20	93	60	28	-15	33	32	43		108	77	47	4				1		1
	28 (386)	20	97	69	32	-15	28	37	47		113	83	50	7				1		1
	29 (404)	20	96	66	25	-10	30	41	35		112	80	49	2				1		1
	30 (413)	20	105	75	43	-1	30	32	44		121	90	59	19				1		1
	31 (422)	92	75	44	16	-15	31	28	31		90	59	31	3				1		1
	32 (467)	20	88	58	24	-16	30	34	40		105	73	42	1				1		1
	33 (491)	22	100	67	13	-16	33	54	29		114	85	38	1				1		1
	34 (509)	92	75	44	17	-15	31	27	32		89	58	31	3				1		1
	35 (545)	92	71	43	14	-17	28	29	31		89	56	28	-1				1		1
	36 (635)	92	85	50	17	-13	35	33	30		101	67	32	3				1		1
	37 (644)	92	82	48	16	-12	34	32	28		97	65	32	3				1		1
	38 (689)	92	91	55	24	-2	36	31	26		107	71	39	9				4		4
	39 (712)	92	93	57	26	-6	36	31	32		105	77	41	11				1		1
PCM7_Tr26E1
	1 (15)	90	108	67	20	-24	41	47	44		130	91	46	-2				5		5
	2 (27)	90	124	82	31	-16	42	51	47		146	103	57	8				1		1
	3 (39)	90	124	77	28	-18	47	49	46		148	101	54	6				1		1
	4 (51)	90	130	80	36	-10	50	44	46		151	104	57	16				1		1
	5 (63)	90	123	75	30	-19	48	45	49		149	98	51	6				1		1
	6 (75)	90	116	71	27	-21	45	44	48		138	95	54	4				1		1
	7 (82)	90	118	67	20	-18	51	47	38		144	96	44	1				2		1
	8 (94)	90	124	74	25	-19	50	49	44		148	99	52	3				1		1
	9 (106)	90	118	72	24	-20	46	48	44		144	96	47	4				1		1
	10 (113)	90	125	78	32	-17	47	46	49		145	103	56	11				5		5
	11 (120)	90	112	69	23	-17	43	46	40		131	92	47	2				2		1
	12 (132)	90	122	79	31	-15	43	48	46		147	96	56	10				1		1
	13 (144)	90	125	82	41	-11	43	41	52		152	103	63	17				1		1
	14 (156)	90	127	83	34	-15	44	49	49		149	106	60	10				1		1
	15 (163)	90	121	79	29	-15	42	50	44		146	100	53	7				1		1
	16 (170)	90	120	81	35	-16	39	46	51		146	98	62	12				1		1
	17 (182)	90	125	77	32	-14	48	45	46		149	101	55	12				1		1
	18 (190)	92	84	51	19	-12	33	32	31		100	67	35	3				1		1
	19 (206)	92	78	45	14	-14	33	31	28		90	61	30	2				1		1
	20 (215)	92	79	46	13	-12	33	33	25		95	62	31	1				2		2
	21 (224)	92	88	56	23	-13	32	33	36		99	73	39	6				1		1
	22 (287)	20	99	69	35	-11	30	34	46		106	83	53	11				1		1
	23 (296)	92	83	49	17	-16	34	32	33		97	69	33	1				1		1
	24 (305)	92	73	41	12	-14	32	29	26		89	56	26	2				2		2
	25 (314)	20	102	70	33	-13	32	37	46		118	85	52	8				1		1
	26 (323)	20	108	76	39	-7	32	37	46		125	92	58	14				1		1
	27 (332)	20	97	64	28	-17	33	36	45		116	81	47	4				1		1
	28 (350)	92	94	59	24	-8	35	35	32		109	78	41	9				1		1
	29 (359)	20	99	65	29	-14	34	36	43		116	83	47	3				1		1
	30 (368)	20	111	80	44	-7	31	36	51		127	94	63	18				1		1
	31 (377)	20	109	79	43	0	30	36	43		124	93	62	17				1		1
	32 (404)	92	97	63	29	-6	34	34	35		113	80	46	13				3		3
	33 (413)	92	80	50	18	-13	30	32	31		94	64	33	3				1		1
	34 (431)	92	82	51	16	-17	31	35	33		96	67	32	0				1		1
	35 (449)	20	87	58	32	-11	29	26	43		100	72	46	8				1		1
	36 (458)	20	114	83	47	-1	31	36	48		128	98	64	19				1		1
	37 (467)	20	96	62	27	-19	34	35	46		115	77	44	1				1		1
	38 (476)	22	93	62	19	-9	31	43	28		108	78	35	5				1		1
	39 (485)	20	91	60	26	-18	31	34	44		108	74	44	1				1		1
	40 (512)	92	88	57	26	-7	31	31	33		108	73	42	11				1		1
	41 (625)	92	75	47	15	-14	28	32	29		88	61	31	0				1		1
	42 (643)	92	86	57	27	-8	29	30	35		100	70	41	12				5		5
	43 (661)	92	83	53	27	-5	30	26	32		92	66	40	10				5		5
	44 (686)	92	68	42	13	-16	26	29	29		81	53	26	0				1		1
PCM7-Tr28A1
	1 (10)	90	121	71	24	-22	50	47	46		145	96	47	3				1		1
	2 (22)	90	123	69	23	-20	54	46	43		146	95	45	2				1		1
	3 (34)	90	119	77	27	-19	42	50	46		140	99	52	6				1		1
	4 (46)	90	127	73	26	-19	54	47	45		151	101	49	6				1		1
	5 (58)	90	129	80	31	-13	49	49	44		153	105	57	9				1		1
	6 (64)	90	109	63	20	-15	46	43	35		131	87	42	5				1		1
	7 (76)	90	125	79	32	-14	46	47	46		153	102	55	11				1		1
	8 (88)	90	129	87	39	-11	42	48	50		151	108	63	16				1		1
	9 (100)	90	130	83	38	-9	47	45	47		154	107	60	16				1		1
	10 (112)	90	132	85	37	-9	47	48	46		160	108	61	15				1		1
	11 (124)	90	127	79	34	-13	48	45	47		156	103	55	12				1		1
	12 (131)	92	77	52	17	-11	25	35	28		90	67	35	3				1		1
	13 (140)	92	83	53	21	-6	30	32	27		99	68	39	6				2		2
	14 (158)	92	78	47	15	-11	31	32	26		93	64	31	3				2	1	2
	15 (194)	20	97	61	27	-16	36	34	43		115	78	44	4				1		1
	16 (203)	20	106	73	41	-8	33	32	49		123	90	58	15				1		1
	17 (212)	20	93	59	23	-18	34	36	41		110	76	41	1				1		1
	18 (230)	20	109	75	38	-8	34	37	46		120	96	58	13				1		1
	19 (248)	20	111	79	42	-7	32	37	49		128	96	63	16				1		1
	20 (257)	22	93	60	13	-13	33	47	26		110	78	31	2				1		1
	21 (275)	20	101	68	36	-10	33	32	46		117	84	51	8				1		1
	22 (284)	20	111	78	46	-1	33	32	47		130	95	63	21				1		1
	23 (293)	92	86	53	16	-13	33	37	29		103	69	35	2				1		1
	24 (302)	92	88	55	21	-9	33	34	30		103	71	37	6				1		1
	25 (338)	22	102	71	22	-10	31	49	32		117	89	44	7				1		1
	26 (356)	22	91	57	14	-9	34	43	23		106	75	32	3				1		1
	27 (365)	20	106	73	37	-12	33	36	49		123	90	55	12				1		1
	28 (383)	20	88	56	23	-18	32	33	41		104	71	41	0				1		1
	29 (428)	20	98	64	29	-13	34	35	42		116	80	47	7				1		1
	30 (464)	20	103	73	40	-5	30	33	45		118	87	58	16				1		1
	31 (491)	20	94	61	30	-13	33	31	43		106	77	47	6				1		1
	32 (509)	20	103	70	35	-14	33	35	49		119	87	53	9				1		1
	33 (518)	20	91	61	30	-13	30	31	43		105	76	46	7				1		1
	34 (527)	20	99	69	36	-10	30	33	46		116	85	55	10				1		1
	35 (536)	92	81	47	18	-6	34	29	24		101	64	33	5				2		2
	36 (545)	92	75	54	23	-14	21	31	37		91	64	41	6				1		1
	37 (761)	92	84	50	20	-11	34	30	31		97	65	32	5				1		1
	38 (779)	92	73	42	12	-9	31	30	21		88	58	28	-1				2	1	2
	39 (878)	92																5		5
PCM7_Tr28B1
	1 (23)	90	125	78	32	-18	47	46	50		147	101	54	9				1		1
	2 (42)	90	130	86	36	-11	44	50	47		154	108	65	13				1		1
	3 (61)	90	113	70	27	-18	43	43	45		139	91	50	7				1		1
	4 (73)	90	126	80	38	-12	46	42	50		149	102	58	16				1		1
	5 (85)	90	132	82	37	-12	50	45	49		156	107	60	12				1		1
	6 (92)	90	108	69	20	-15	39	49	35		129	90	43	3				2		1
	7 (111)	90	123	73	29	-15	50	44	44		144	98	49	10				1		1
	8 (118)	90	115	70	24	-15	45	46	39		135	95	47	7				2		1
	9 (125)	90	106	70	22	-20	36	48	42		124	90	48	1				1		1
	10 (137)	90	128	85	38	-12	43	47	50		151	108	63	15				1		1
	11 (156)	90	123	77	29	-15	46	48	44		147	102	54	8				1		1
	12 (182)	92	72	39	11	-10	33	28	21		93	55	24	0				2		2
	13 (191)	92	78	43	15	-8	35	28	23		94	64	29	2				2		2
	14 (200)	92	80	48	16	-11	32	32	27		92	65	31	3				1		2
	15 (209)	92	78	46	17	-8	32	29	25		93	64	31	5				2		2
	16 (236)	20	108	74	41	-9	34	33	50		123	90	57	18				1		1
	17 (245)	20	107	74	42	-5	33	32	47		122	90	58	17				1		1
	18 (254)	20	81	53	21	-21	28	32	42		96	67	38	-1				1		1
	19 (272)	20	102	71	38	-11	31	33	49		120	89	55	9				1		1
	20 (281)	92	76	47	20	-9	29	27	29		91	60	34	8				1		1
	21 (317)	20	109	74	38	-5	35	36	43		123	94	56	14				1		1
	22 (326)	20	85	53	20	-19	32	33	39		99	70	38	-2				1		1
	23 (335)	20	107	78	41	-5	29	37	46		123	93	62	16				1		1
	24 (353)	20	105	77	41	-6	28	36	47		118	92	63	13				1		1
	25 (371)	20	94	65	27	-16	29	38	43		108	80	48	4				1		1
	26 (398)	20	96	65	34	-12	31	31	46		113	80	51	9				1		1
	27 (407)	92	80	51	16	-10	29	35	26		97	64	33	4				2		2
	28 (425)	22	101	66	20	-8	35	46	28		116	84	42	7				1		1
	29 (434)	92	77	42	12	-14	35	30	26		91	63	29	0				2		2
	30 (443)	92	82	49	17	-9	33	32	26		97	68	33	5				1		2
	31 (461)	22	96	63	17	-10	33	46	27		113	80	37	5				1		1
	32 (470)	92	76	39	15	-13	37	24	28		91	64	32	2				1		1
	33 (479)	92	84	54	27	-6	30	27	33		99	71	41	13				1		1
	34 (515)	22	99	66	21	-13	33	45	34		114	84	41	5				1		1
	35 (533)	20	91	59	25	-15	32	34	40		107	75	44	2				1		1
	36 (551)	20	88	62	32	-13	26	30	45		105	76	48	6				1		1
	37 (569)	20	90	57	24	-19	33	33	43		105	73	41	1				1		1
	38 (691)	92	81	51	21	-12	30	30	33		97	65	34	6				1		1
	39 (697)	92	90	60	25	-8	30	35	33		104	76	41	9				1		1
	40 (763)	92	63	40	17	-11	23	23	28		78	51	28	3				1		1
	41 (875)	92																5		5
PCM7_Tr29B1
	1 (6)	90	128	83	41	-13	45	42	54		154	106	65	14				1		1
	2 (31)	90	115	70	25	-19	45	45	44		138	93	47	5				1		1
	3 (50)	90	134	89	42	5	45	47	37		152	113	64	22				1		1
	4 (57)	90	108	55	15	-24	53	40	39		129	83	35	-4				2		1
	5 (69)	90	122	76	31	-19	46	45	50		146	99	53	7				1		1
	6 (81)	90	122	76	35	-14	46	41	49		145	98	56	13				1		1
	7 (88)	90	110	65	21	-22	45	44	43		135	87	42	1				1		1
	8 (100)	90	123	80	34	-15	43	46	49		148	101	56	13				1		1
	9 (107)	90	98	54	11	-25	44	43	36		121	76	33	-7				2		1
	10 (119)	90	116	81	37	-18	35	44	55		140	95	62	12				1		1
	11 (131)	90	119	72	28	-19	47	44	47		140	98	51	9				1		1
	12 (143)	90	116	71	26	-21	45	45	47		140	93	47	3				1		1
	13 (155)	90	121	78	32	-17	43	46	49		143	98	56	9				1		1
	14 (187)	92	78	49	27	-9	29	22	36		94	64	37	13				1		1
	15 (196)	92	72	42	14	-14	30	28	28		88	56	28	1				1		1
	16 (205)	92	73	44	16	-11	29	28	27		88	57	31	4				1		2
	17 (214)	92	67	37	10	-14	30	27	24		81	51	22	1				1		2
	18 (223)	92	78	54	21	-11	24	33	32		92	63	41	6				1		1
	19 (232)	92	78	42	15	-14	36	27	29		92	60	28	2				1		1
	20 (241)	20	114	80	44	-5	34	36	49		125	100	62	19				1		1
	21 (250)	22	105	68	23	-8	37	45	31		121	89	42	9				1		1
	22 (277)	22	95	65	20	-6	30	45	26		109	82	41	7				1		1
	23 (286)	20	103	71	36	-8	32	35	44		118	86	55	12				1		1
	24 (304)	22	93	61	19	-9	32	42	28		108	79	35	8				1		1
	25 (313)	92	82	49	20	-10	33	29	30		97	65	36	6				1		1
	26 (322)	92	73	45	17	-11	28	28	28		90	59	32	3				1		1
	27 (340)	22	86	54	11	-10	32	43	21		100	71	29	1				1		1
	28 (349)	20	95	58	23	-18	37	35	41		111	76	41	1				1		1
	29 (367)	22	87	53	11	-12	34	42	23		101	72	29	1				1		1
	30 (376)	20	101	68	34	-6	33	34	40		113	85	53	11				1		1
	31 (385)	20	100	68	34	-11	32	34	45		116	86	52	11				1		1
	32 (394)	92	91	58	28	-4	33	30	32		105	75	42	13				1		1
	33 (403)	22	89	56	14	-16	33	42	30		104	74	32	-2				1		1
	34 (412)	20	108	76	42	-6	32	34	48		122	93	59	15				1		1
	35 (430)	92	89	57	25	-1	32	32	26		101	71	40	14				1		2
	36 (448)	92	88	59	28	-7	29	31	35		101	75	45	12				1		1
	37 (457)	20	86	65	31	-18	21	34	49		98	73	49	6				1		1
	38 (466)	92	82	51	23	-7	31	28	30		93	66	37	9				1		1
	39 (475)	20	84	56	24	-19	28	32	43		102	70	41	1				1		1
	40 (481)	92	70	45	14	-11	25	31	25		80	57	30	2				2		2
	41 (499)	20	92	65	39	-7	27	26	46		106	77	54	14				1		1
	42 (517)	92	79	50	20	-10	29	30	30		91	62	33	6				1		1
	43 (526)	22	86	54	13	-12	32	41	25		99	70	30	1				1		1
	44 (535)	20	90	64	32	-13	26	32	45		104	76	48	6				1		1
	45 (553)	20	97	72	37	-8	25	35	45		112	84	55	12				1		1
	46 (571)	20	97	65	34	-11	32	31	45		112	80	51	8				1		1
	47 (580)	92	78	49	21	-9	29	28	30		93	63	35	6				1		1
	48 (607)	92	79	52	23	-7	27	29	30		94	64	38	10				1		1
PCM7_Tr40B1
	1 (5)	90	117	74	30	-13	43	44	43		145	96	52	11				1		1
	2 (12)	90	108	63	23	-20	45	40	43		132	87	44	3				1		1
	3 (202)	92	76	46	18	-11	30	28	29		93	61	32	5				1		1
	4 (211)	92	76	48	15	-12	28	33	27		93	61	32	3				2		2
	5 (292)	92	73	44	15	-11	29	29	26		88	58	29	4				2		2
	6 (328)	22	93	61	16	-10	32	45	26		109	78	35	4				1		1
	7 (346)	20	91	64	32	-9	27	32	41		105	78	49	9				1		1
	8 (355)	20	91	57	27	-15	34	30	42		102	75	41	6				1		1
	9 (364)	20	88	57	21	-16	31	36	37		103	74	39	1				1		1
	10 (409)	22	99	67	21	-10	32	46	31		114	88	40	7				4		4
	11 (427)	22	88	59	15	-12	29	44	27		104	75	33	4				1		1
	12 (436)	92	82	49	20	-11	33	29	31		96	66	36	8				1		1
	13 (463)	22	96	64	15	-11	32	49	26		110	83	35	1				1		1
	14 (481)	22	93	61	15	-14	32	46	29		105	80	34	2				1		1
	15 (508)	20	88	57	25	-12	31	32	37		102	72	43	1				1		1
	16 (517)	92	71	41	16	-11	30	25	27		86	56	29	5				1		2
	17 (526)	20	95	69	33	-13	26	36	46		107	84	53	9				1		1
	18 (561)	20	102	75	37	-7	27	38	44		117	88	58	14				3		3
	19 (570)	20	88	56	22	-20	32	34	42		102	72	40	1				1		1
	20 (579)	92	67	44	19	-10	23	25	29		78	57	34	6				1		1
	21 (633)	92	83	50	20	-8	33	30	28		98	67	36	7				1		1
	22 (741)	92	73	41	16	-9	32	25	25		90	58	28	7				5		5
PCM7_Tr40D1
	1 (27)	90	126	79	37	-8	47	42	45		149	103	58	15				1		1
	2 (34)	90	104	60	16	-22	44	44	38		126	81	37	-2				2		1
	3 (109)	90	117	79	33	-8	38	46	41		141	99	55	14				1		1
	4 (116)	90	108	61	23	-19	47	38	42		128	84	43	4				1		1
	5 (123)	90	106	64	17	-22	42	47	39		128	85	42	-3				2		1
	6 (149)	90	123	80	31	-14	43	49	45		143	103	57	11				1		1
	7 (156)	90	102	60	18	-19	42	42	37		124	85	38	1				2		1
	8 (168)	90	127	81	35	-10	46	46	45		147	105	58	16				1		1
	9 (186)	92	86	54	25	-3	32	29	28		103	72	39	12				1		1
	10 (258)	92	79	51	15	-12	28	36	27		93	67	32	4				2		2
	11 (375)	92	84	51	17	-10	33	34	27		100	68	34	5				2		2
	12 (393)	92	75	46	18	-14	29	28	32		87	61	33	6				1		1
	13 (420)	92	82	52	19	-8	30	33	27		97	67	38	9				2		2
	14 (438)	92	77	45	17	-12	32	28	29		91	63	29	5				1		1
	15 (456)	92	80	55	21	-7	25	34	28		98	67	41	9				1		1
	16 (510)	92	68	37	10	-13	31	27	23		81	54	24	1				2		2
	17 (555)	20	88	59	28	-11	29	31	39		103	74	45	7				1		1
	18 (573)	20	99	68	32	-10	31	36	42		114	84	53	9				1		1
	19 (591)	20	81	52	24	-16	29	28	40		99	64	39	2				1		1
	20 (609)	20	107	73	36	-8	34	37	44		123	91	56	12				1		1
	21 (645)	20	96	66	33	-10	30	33	43		111	82	51	8				1		1
	22 (672)	20	89	62	32	-11	27	30	43		106	76	49	8				1		1
	23 (690)	20	96	67	32	-11	29	35	43		107	82	51	10				1		1
	24 (699)	92	84	53	25	-8	31				96	69	40	10				1		1
	25 (708)	22	92	57	10	-13	35	32	38		108	75	31	-1				1		1
	26 (734)	20	90	60	29	-11	30	50	21		106	75	45	5				1		1
	27 (743)	92	82	52	23	-8	30	23	37		96	66	38	9				1		1
	28 (752)	20	85	56	30	-18	29	33	41		103	69	42	4				1		1
	29 (779)	20	94	60	27	-14	34	30	44		109	79	43	4				1		1
	30 (788)	20	89	56	25	-17	33	29	44		103	74	40	3				1		1
	31 (806)	22	83	55	10	-16	28	30	41		99	70	27	-3				1		1
	32 (815)	92	81	49	22	-9	32	39	19		89	67	36	9				1		2
	33 (842)	92	73	40	12	-11	33	18	33		88	57	27	0				2	1	1
	34 (860)	92	86	51	22	-7	35	39	19		103	68	36	11				2		2
	35 (887)	92	80	51	23	-9	29	29	31		91	68	35	10				4		4
PCM7_Tr57A1
	1 (18)	90	130	84	41	-5	46	43	46		150	106	63	19				1		1
	2 (31)	90	122	80	38	-9	42	42	47		144	101	59	16				1		1
	3 (38)	90	107	63	20	-18	44	43	38		130	85	40	1				1		1
	4 (78)	90	125	75	30	-14	50	45	44		149	101	54	7				1		1
	5 (85)	90	109	67	26	-15	42	41	41		132	88	48	5				2		1
	6 (92)	90	111	72	27	-22	39	45	49		130	90	49	4				1		1
	7 (104)	90	122	76	31	-15	46	45	46		144	98	53	8				1		1
	8 (111)	90	111	67	21	-12	44	46	33		134	89	44	3				2		1
	9 (118)	90	109	71	32	-14	38	39	46		132	90	51	11				1		1
	10 (125)	90	116	71	28	-14	45	43	42		137	93	48	8				1		1
	11 (132)	90	109	64	24	-19	45	40	43		130	86	45	3				1		1
	12 (139)	90	110	66	27	-13	44	39	40		131	87	47	7				1		1
	13 (162)	92	77	45	17	-12	32	28	29		90	62	30	3				1		1
	14 (171)	92	78	49	21	-7	29	28	28		93	62	34	8				4		4
	15 (207)	20	78	52	23	-12	26	29	35		93	64	40	1				1		1
	16 (243)	20	81	54	24	-15	27	30	39		95	66	39	1				1		1
	17 (252)	20	95	64	32	-10	31	32	42		110	80	48	8				4		4
	18 (261)	20	94	66	37	-10	28	29	47		108	79	51	12				1		1
	19 (270)	20	77	52	21	-18	25	31	39		92	65	36	-4				1		1
	20 (288)	20	85	57	27	-14	28	30	41		99	71	43	3				4		4
	21 (297)	20	80	52	23	-12	28	29	35		94	65	40	2				1		1
	22 (306)	20	100	71	40	0	29	31	40		117	87	57	14				1		1
	23 (324)	20	86	57	28	-14	29	29	42		101	70	43	5				1		1
	24 (342)	20	91	57	27	-12	34	30	39		106	73	43	4				1		1
	25 (369)	20	77	50	21	-14	27	29	35		91	63	36	-2				1		1
	26 (396)	20	84	57	29	-12	27	28	41		99	70	43	5				1		1
	27 (459)	20	82	54	24	-18	28	30	42		94	68	40	2				1		1
	28 (495)	20	85	56	26	-12	29	30	38		98	71	41	4				1		1
	29 (504)	20	80	49	19	-21	31	30	40		95	63	36	-1				4		4
	30 (522)	20	95	67	36	-10	28	31	46		110	81	52	11				4		4
	31 (558)	24	90	46	19	-11	44	27	30		105	63	32	6				1		1
	32 (585)	92	78	50	24	-7	28	26	31		93	63	37	11				1		1
	33 (621)	92	77	48	20	-9	29	28	29		90	61	33	8				1		1
	34 (648)	20	89	59	29	-12	30	30	41		103	74	45	4				1		1
	35 (657)	20	86	55	27	-16	31	28	43		101	69	42	5				1		1
	36 (684)	20	89	64	32	-15	25	32	47		103	76	48	6				1		1
	37 (720)	20	92	69	34	-13	23	35	47		103	80	51	8				1		1
	38 (729)	92	73	43	16	-9	30	27	25		86	57	28	5				4		4
