# Supplementary material for: Posterior parietal cortex estimates the relationship between object and body location during locomotion
Source: eLife. 2017 Oct 20;6:e28143. doi: 10.7554/eLife.28143 (PMC5650472; doi:10.7554/eLife.28143)
Supplement: Figure 7—source data 2. [file elife-28143-fig7-data2.xlsx]

## Sheet: Fig7_Source_Data_2
FILENAME	CYCLE	TAG	HDTO_BRCL3	HDTO_BRCL2	HDTO_BRCL1	HDTO_BRCL0	HDTO_3_2_BRCL	HDTL_2_1_BRCL	HDTO_1_0_BRCL	NEWVAR(1)	HDTO_BRCR3	HDTO_BRCR2	HDTO_BRCR1	HDTO_BRCR0	HDTO_3_2_BRCR	HDTO_2_1_BRCR	HDTO_1_0_BRCR	INCLUDE	CHANGE_MIND
PCM7_tr09E
	1 (5)	91	98	56	16	-18	42	40	34		122	78	33	0				2
	2 (12)	91	103	59	20	-13	44	39	33		127	82	40	0				5
	3 (19)	91	114	66	21	-17	48	45	38		140	89	43	3				1
	4 (26)	91	113	73	30	-10	40	43	40		133	96	51	9				1
	5 (33)	91	113	71	28	-14	42	43	42		135	95	48	8				1
	6 (40)	91	113	67	24	-11	46	43	35		135	89	44	7				1
	7 (47)	91	117	70	27	-16	47	43	43		140	93	49	7				1
	8 (81)	91	120	76	31	-14	44	45	45		143	99	53	10				1
	9 (88)	91	119	80	37	-8	39	43	45		141	99	59	15				1
	10 (108)	91	102	56	14	-18	46	42	32		127	79	34	-4				2
	11 (115)	91	120	74	31	-11	46	43	42		143	97	52	10				1
	12 (136)	91	98	55	18	-15	43	37	33		122	78	35	1				2
	13 (165)	93	85	58	26	2	27	32	24		100	73	40	15				1
	14 (173)	93	87	54	20	-9	33	34	29		104	71	37	6				1
	15 (209)	93	82	50	23	-3	32	27	26		99	67	37	9				1
	16 (236)	93	72	42	25	-5	30	17	30		89	56	30	12				1
	17 (245)	93	74	43	13	-10	31	30	23		91	57	27	0				2
	18 (272)	93	79	45	15	-9	34	30	24		97	63	29	3				2
	19 (281)	93	77	50	22	-4	27	28	26		94	65	35	9				1
	20 (299)	23	90	58	17	-9	32	41	26		106	75	40	0				1
	21 (308)	93	76	43	9	-9	33	34	18		95	60	26	-1				4	1
	22 (317)	93	74	43	16	-3	31	27	19		89	58	29	7				2
	23 (326)	93	79	51	20	-5	28	31	25		81	67	37	7				1
	24 (353)	23	79	53	16	-16	26	37	32		95	68	39	-3				1
	25 (389)	23	99	65	24	-9	34	41	33		115	83	48	3				1
	26 (398)	93	73	41	17	-9	32	24	26		91	57	27	3				1
	27 (452)	23	92	62	23	-7	30	39	30		109	77	47	6				1
	28 (470)	93	74	43	19	-1	31	24	20		92	57	31	6				2
	29 (479)	93	79	48	16	-10	31	32	26		95	64	33	2				1
	30 (497)	93	71	39	13	-10	32	26	23		85	54	27	0				2
	31 (515)	93	79	46	18	-11	33	28	29		92	65	31	4				1
	32 (533)	93	76	45	19	-7	31	26	26		90	61	31	6				1
	33 (578)	93	79	50	22	-4	29	28	26		97	64	36	10				1
	34 (587)	93	74	54	28	-3	20	26	31		89	64	42	13				1
	35 (622)	93	74	46	20	-10	28	26	30		88	60	33	5				1
	36 (640)	93	78	53	20	-9	25	33	29		95	64	36	6				1
	37 (700)	93	85	54	24	-8	31	30	32		100	73	40	9				1
	38 (727)	93	83	54	20	-7	29	34	27		99	68	37	5				1
	39 (736)	93	71	37	11	-16	34	26	27		84	54	25	-3				1
	40 (808)	93	82	54	24	3	28	30	21		96	69	38	14				1
	41 (817)	93	72	50	19	-10	22	31	29		86	62	32	6				1
	42 (826)	93	79	47	22	0	32	25	22		83	63	33	11				1
	43 (834)	23	89	58	16	-10	31	42	26		105	74	41	-1				1
	44 (842)	25				-5								4				1
	45 (851)	23	80	51	10	-10	29	41	20		93	67	34	-2				1
	46 (887)	25	90	49	12	-10	41	37	22		104	77	28	0				1
	47 (905)	23	93	66	24	-2	27	42	26		108	82	49	5				1
	48 (914)	93	71	42	16	-7	29	26	23		83	57	29	5				1
PCM7Tr10B1
	1 (30)	91																1
	2 (37)	91	128	77	28	-12	51	49	40		142	100	53	7				1
	3 (44)	91	116	76	31	-7	40	45	38		140	98	50	12				5
	4 (51)	91	105	61	22	-19	44	39	41		128	84	40	3				2
	5 (57)	91	110	62	21	-20	48	41	41		132	87	40	1				2
	6 (64)	91	116	75	31	-9	41	44	40		140	97	52	10				1
	7 (70)	91	109	65	20	-16	44	45	36		130	87	40	3				2
	8 (77)	91	117	73	28	-15	44	45	43		137	97	49	6				1
	9 (84)	91	125	82	36	-8	43	46	44		146	104	59	14				1
	10 (91)	91	114	72	29	-12	42	43	41		133	94	50	7				1
	11 (98)	91	125	76	33	-9	49	43	42		148	100	54	14				1
	12 (105)	91	101	67	22	-14	34	45	36		121	85	44	4				2
	13 (110)	91	134	87	42	-6	47	45	48		158	111	65	17				1
	14 (117)	91	101	57	14	-19	44	43	33		124	78	35	-5				2
	15 (124)	91	101	59	19	-15	42	40	34		124	82	37	2				2
	16 (131)	91	103	60	19	-18	43	41	37		127	81	39	-1				2
	17 (138)	91	101	60	19	-21	41	41	40		127	83	38	0				1
	18 (145)	91	102	61	23	-16	41	38	39		124	84	41	4				2
	19 (152)	91	101	61	21	-16	40	40	37		119	80	40	3				1
	20 (159)	91	106	60	20	-18	46	40	38		130	83	38	1				2
	21 (166)	91	102	56	17	-17	46	39	34		126	78	38	-1				1
	22 (173)	91	111	65	24	-16	46	41	40		132	88	44	6				1
	23 (180)	91	103	56	17	-21	47	39	38		127	78	36	-1				2
	24 (187)	91	108	63	23	-15	45	40	38		131	86	41	6				2
	25 (194)	91	104	59	15	-17	45	44	32		128	81	35	-2				2
	26 (201)	91	111	67	25	-8	44	42	33		132	89	46	7				2
	27 (208)	91	105	60	20	-15	45	40	35		127	83	40	2				1
	28 (230)	93	68	37	14	-7	31	23	21		86	53	24	4				2
	29 (256)	25	93	47	14	-6	46	33	20		110	76	28	4				2
	30 (265)	21	81	50	23	-18	31	27	41		99	68	36	6				1
	31 (301)	93	88	57	26	-6	31	31	32		102	74	39	10				1
	32 (310)	93	65	37	9	-14	28	28	23		81	52	22	-1				2
	33 (405)	93		56	20	-9		36	29			71	35	10				5
	34 (432)	93	83	49	22	-10	34	27	32		94	67	37	9				1
	35 (458)	93	62	39	10	-9	23	29	19		80	51	26	0				2
	36 (494)	93	69	39	8	-12	30	31	20		83	56	24	-1				2
	37 (575)	25	86	50	16	-11	36	34	27		101	72	28	1				1
	38 (602)	93	65	38	10	-11	27	28	21		79	53	25	1				2
	39 (620)	23	99	72	29	-5	27	43	34		115	89	54	9				1
	40 (629)	93	66	38	14	-6	28	24	20		81	52	26	5				2
	41 (719)	93	83	49	22	-5	34	27	27		101	67	32	7				1
	42 (735)	93	73	46	18	-6	27	28	24		90	63	30	6				2
	43 (761)	93	69	38	8	-13	31	30	21		84	55	24	-3				2
PCM7_Tr15B1
	1 (37)	91	103	78	36	-10	25	42	46		127	104	58	12				1
	2 (44)	91	108	69	32	-12	39	37	44		132	89	48	12				1
	3 (51)	91	120	73	27	-13	47	46	40		138	94	48	8				2
	4 (58)	91	107	67	29	-10	40	38	39		132	87	47	11				1
	5 (65)	91	121	71	29	-11	50	42	40		143	93	49	7				1
	6 (72)	91	124	79	34	-9	45	45	43		146	101	55	12				1
	7 (85)	91	129	85	41	-4	44	44	45		148	105	61	19				1
	8 (92)	91	126	82	36	-10	44	46	46		145	103	60	13				1
	9 (141)	91	97	54	14	-19	43	40	33		113	76	33	0				2
	10 (155)	91	105	60	28	-10	45	32	38		126	85	48	8				1
	11 (162)	91	125	87	40	-7	38	47	47		149	107	62	17				1
	12 (169)	91	119	76	34	-13	43	42	47		140	98	54	11				1
	13 (183)	91	93	54	14	-18	39	40	32		115	76	33	0				2
	14 (190)	91	107	68	29	-15	39	39	44		130	86	48	7				1
	15 (211)	91	94	53	13	-20	41	40	33		110	73	36	-5				2
	16 (218)	91			35	-6			41				57	11				1
	17 (225)	91	108	60	16	-21	48	44	37		132	82	36	-1				2
	18 (246)	91	90	58	24	-16	32	34	40		113	72	43	2				5
	19 (261)	93	81	51	24	-2	30	27	26		96	68	37	10				2
	20 (270)	93	86	57	33	-2	29	24	35		101	72	47	14				1
	21 (279)	93	66	39	16	-9	27	23	25		82	52	28	5				2	1
	22 (297)	23	104	73	33	-3	31	40	36		118	90	56	10				1
	23 (306)	23	107	73	34	-8	34	39	42		123	90	58	8				1
	24 (313)	23	105	77	37	-2	28	40	39		119	89	60	12				1
	25 (322)	23	93	59	18	-13	34	41	31		109	77	40	-2				1
	26 (331)	23	95	59	20	-5	36	39	25		111	77	41	2				1
	27 (340)	93	87	55	25	-7	32	30	32		100	72	39	9				1
	28 (349)	25	98	57	24	8	41	33	16		116	81	34	16				1
	29 (385)	23	91	58	22	-6	33	36	28		111	75	45	3				1
	30 (394)	23	100	77	36	-7	23	41	43		115	91	59	9				1
	31 (412)	93	66	54	26	-8	12	28	34		84	63	40	7				1
	32 (421)	25	72	46	11	-14	26	35	25		87	60	31	-2				1
	33 (430)	93	82	66	31	-2	16	35	33		92	74	50	17				1
	34 (439)	93	73	44	23	-12	29	21	35		92	58	32	5				1
	35 (469)	93	70	39	12	-7	31	27	19		89	54	25	2				2	1
	36 (541)	93	82	52	25	-10	30	27	35		94	69	37	11				1
	37 (550)	93	91	58	18	-4	33	40	22		101	75	40	8				2
	38 (559)	93	74	52	15	-11	22	37	26		89	64	30	2				2
	39 (568)	93	86	57	33	-8	29	24	41		100	71	48	14				1
	40 (622)	93	92	60	30	1	32	30	29		111	76	46	15				1
	41 (658)	93	91	57	25	-8	34	32	33		105	77	41	11				1
	42 (712)	93	72	41	14	-11	31	27	25		89	57	27	1				2
	43 (739)	93	80	56	22	-11	24	34	33		92	68	41	6				1
	44 (775)	93	69	34	6	-14	35	28	20		83	51	19	-4				2
	45 (793)	93	77	42	13	-9	35	29	22		95	60	26	0				2
	46 (837)	93	59	48	19	-7	11	29	26		74	52	34	6				2
PCM7_Tr19A2
	1 (44)	23	103	68	28	-5	35	40	33		120	89	52	5				1
	2 (89)	93	66	35	6	-8	31	29	14		83	51	21	0				2	1
	3 (134)	23	102	66	22	-9	36	44	31		119	86	47	2				1
	4 (143)	25	111	68	27	-5	43	41	32		127	93	43	12				1
	5 (179)	93	68	46	20	-7	22	26	27		83	56	35	3				1
	6 (188)	93	81	48	17	-11	33	31	28		95	65	31	4				1
	7 (206)	93	82	51	17	-8	31	34	25		95	69	33	5				2	1
	8 (213)	93	80	46	16	-9	34	30	25		102	63	29	3				2
	9 (222)	93	67	58	19	-11	9	39	30		73	65	37	6				1
	10 (240)	93	94	58	22	-7	36	36	29		110	77	40	9				1
	11 (258)	93	72	40	19	-8	32	21	27		87	58	33	4				2
	12 (373)	93	81	48	21	-3	33	27	24		99	64	34	5				1
	13 (412)	93	88	49	15	-10	39	34	25		106	69	32	1				2	1
	14 (466)	93	77	58	23	-6	19	35	29		87	69	44	7				1
	15 (510)	93	65	49	10	-11	16	39	21		70	59	27	-3				2
	16 (537)	93	70	57	22	-10	13	35	32		83	58	43	5				1
	17 (618)	93	90	52	18	-12	38	34	30		107	71	34	4				1
	18 (627)	93	87	49	15	-4	38	34	19		103	66	31	3				2
	19 (636)	93	75	45	12	-10	30	33	22		94	60	28	1				2
PCM7_Tr24A1
	1 (6)	91																1
	2 (13)	91	102	60	23	-19	42	37	42		125	81	40	4				5
	3 (17)	91			29	-10			39				51	8				1
	4 (24)	91	107	63	19	-21	44	44	40		132	84	43	0				1
	5 (31)	91	110	66	27	-15	44	39	42		134	90	45	7				1
	6 (38)	91	104	58	13	-22	46	45	35		124	79	32	-4				2
	7 (78)	91	123	78	30	-15	45	48	45		145	101	52	9				1
	8 (85)	91	120	75	28	-15	45	47	43		140	98	50	9				1
	9 (92)	91	107	70	24	-20	37	46	44		129	90	49	3				1
	10 (118)	91	127	82	36	-4	45	46	40		151	102	58	16				1
	11 (125)	91	120	74	32	-13	46	42	45		141	96	53	11				1
	12 (132)	91	104	60	19	-19	44	41	38		128	82	38	1				2
	13 (139)	91	125	82	38	-7	43	44	45		148	103	60	16				1
	14 (146)	91	114	68	25	-14	46	43	39		138	91	45	7				2
	15 (153)	91	100	54	14	-19	46	40	33		124	78	34	-2				4
	16 (165)	91	129	83	37	-8	46	46	45		152	105	59	15				1
	17 (172)	91	113	71	24	-16	42	47	40		133	92	48	4				2
	18 (179)	91	105	65	24	-18	40	41	42		125	85	47	3				1
	19 (205)	93	80	49	19	-6	31	30	25		91	67	34	6				2
	20 (214)	93	94	60	23	-8	34	37	31		109	77	40	8				1
	21 (241)	23	101	67	27	-5	34	40	32		119	84	51	9				1
	22 (286)	23	99	66	27	-13	33	39	40		117	79	50	5				1
	23 (312)	25		100	57	21		43	36			85	35	8				1
	24 (322)	23	91	64	21	-12	27	43	33		107	77	48	2				1
	25 (340)	93	93	61	25	-10	32	36	35		108	76	42	9				1
	26 (358)	23	94	62	21	-9	32	41	30		109	79	47	2				1
	27 (376)	25	92	47	17	-12	45	30	29		107	74	30	3				1
	28 (385)	21	99	64	32	-10	35	32	42		114	81	46	17				1
	29 (430)	23		57	19	-11		38	30			74	41	0				1
	30 (439)	93	79	52	23	-5	27	29	28		93	66	38	10				1
	31 (618)	93	74	44	11	-17	30	33	28		88	59	25	-3				1
	32 (672)	93	68	47	13	-9	21	34	22		79	61	28	0				2
	33 (798)	93	84	53	26	-5	31	27	31		103	70	40	11				1
	34 (803)	93		50	20	-9		30	29			65	33	5				1
	35 (821)	93	87	59	28	-7	28	31	35		101	74	46	12				1
	36 (830)	93	78	46	17	-6	32	29	23		95	62	32	5				2
	37 (848)	23	97	65	25	-6	32	40	31		114	82	49	7				1
	38 (875)	23	92	62	23	-11	30	39	34		109	78	46	4				1
	39 (911)	23	101	67	25	-10	34	42	35		114	85	49	4				1
	40 (920)	93	81	46	16	-8	35	30	24		99	62	31	3				2
PCM7_Tr24C1
	1 (4)	91																1
	2 (16)	91	127	79	32	-12	48	47	44		150	103	55	12				1
	3 (28)	91	124	78	34	-9	46	44	43		147	102	55	13				1
	4 (47)	91	123	75	30	-10	48	45	40		143	102	53	9				1
	5 (59)	91	120	77	38	-14	43	39	52		145	99	56	14				3
	6 (77)	91	126	79	31	-14	47	48	45		150	103	55	10				1
	7 (96)	91	121	76	28	-18	45	48	46		141	98	52	7				1
	8 (103)	91	108	61	18	-20	47	43	38		130	86	38	1				2
	9 (115)	91	134	89	43	-5	45	46	48		156	111	66	18				3
	10 (127)	91	134	85	37	-9	49	48	46		156	107	61	15				1
	11 (139)	91	128	78	35	-14	50	43	49		151	103	57	13				1
	12 (146)	91	107	59	19	-17	48	40	36		127	84	39	0				1
	13 (158)	91	124	75	27	-21	49	48	48		147	100	53	4				1
	14 (170)	91	124	80	31	-13	44	49	44		150	103	58	8				1
	15 (177)	91	110	65	21	-14	45	44	35		136	87	41	5				2
	16 (184)	91	102	60	14	-19	42	46	33		122	82	32	-2				2
	17 (192)	93	89	55	24	-6	34	31	30		106	74	39	12				3
	18 (210)	93	77	47	19	-8	30	28	27		95	61	33	7				1
	19 (228)	93	93	59	29	-1	34	30	30		112	76	45	14				3
	20 (255)	93	88	52	22	-9	36	30	31		103	71	37	8				1
	21 (264)	93	96	59	27	-4	37	32	31		113	81	43	13				1
	22 (273)	93	84	49	20	-9	35	29	29		100	66	33	6				1
	23 (291)	23	90	65	22	-11	25	43	33		106	78	50	4				1
	24 (300)	93	73	53	20	-7	20	33	27		89	62	34	6				1
	25 (318)	21	96	65	33	-12	31	32	45		114	83	50	16				1
	26 (336)	23	95	64	24	-4	31	40	28		113	81	48	9				1
	27 (345)	93	80	47	19	-9	33	28	28		96	63	32	6				1
	28 (372)	93	92	56	26	-4	36	30	30		108	73	41	12				1
	29 (381)	23	93	59	20	-9	34	39	29		109	76	43	3				1
	30 (390)	93	87	50	22	-3	37	28	25		103	68	36	10				1
	31 (408)	23	94	64	21	-9	30	43	30		110	80	47	6				1
	32 (426)	25	96	49	14	-6	47	35	20		109	77	30	3				1
	33 (450)	23	95	65	23	-11	30	42	34		112	81	49	5				1
	34 (468)	23	86	57	14	-12	29	43	26		100	73	40	0				1
	35 (486)	23	99	69	24	-10	30	45	34		114	84	55	4				1
	36 (540)	93	83	46	14	-13	37	32	27		100	62	30	-1				1
	37 (567)	93	78	47	17	-5	31	30	22		94	63	31	7				1
	38 (603)	93	87	57	28	0	30	29	28		104	72	43	13				1
	39 (648)	93	73	40	11	-15	33	29	26		89	56	25	-2				2
	40 (657)	93	74	46	15	-10	28	31	25		87	60	31	2				2
	41 (679)	93	78	52	22	-7	26	30	29		94	67	37	9				5
	42 (705)	93	84	55	25	-11	29	30	36		99	71	41	8				5
	43 (775)	93	70	41	17	-10	29	24	27		85	55	31	5				5
PCM7_Tr26D1
	1 (4)	91																5
	2 (11)	91	0	0	0	0	0	0	0		0	0	0	0				5
	3 (23)	91	125	78	33	-15	47	45	48		150	102	59	8				1
	4 (35)	91	127	78	33	-14	49	45	47		153	103	55	10				1
	5 (47)	91	130	83	38	-14	47	45	52		155	109	63	15				1
	6 (54)	91	107	58	14	-26	49	44	40		129	86	34	-3				2
	7 (66)	91	121	75	29	-20	46	46	49		140	99	49	6				1
	8 (78)	91	121	73	26	-19	48	47	45		147	98	48	4				1
	9 (90)	91	124	81	33	-19	43	48	52		146	101	57	9				1
	10 (102)	91	126	84	35	-14	42	49	49		149	105	60	12				1
	11 (109)	91	122	81	36	-11	41	45	47		139	108	57	14				1
	12 (116)	91	99	53	12	-25	46	41	37		121	75	31	-6				2
	13 (135)	91	126	83	35	-11	43	48	46		147	105	58	12				1
	14 (147)	91	130	91	42	-7	39	49	49		148	111	67	18				4
	15 (159)	91	126	82	38	-12	44	44	50		149	106	61	15				1
	16 (171)	91	124	81	39	-10	43	42	49		145	102	63	15				4
	17 (183)	91	128	82	37	-13	46	45	50		151	106	59	14				1
	18 (202)	91	122	72	26	-18	50	46	44		146	96	48	5				1
	19 (221)	91	117	71	34	-12	46	37	46		140	95	52	10				4
	20 (235)	93	84	52	24	-4	32	28	28		100	68	38	10				1
	21 (252)	93	79	57	27	-4	22	30	31		97	68	42	11				1
	22 (261)	93	61	36	9	-12	25	27	21		74	48	20	-3				2
	23 (270)	93	77	44	15	-9	33	29	24		92	60	30	2				2
	24 (288)	93	93	59	26	1	34	33	25		111	77	42	11				5
	25 (314)	23	104	68	27	-10	36	41	37		122	87	51	5				1
	26 (359)	93	90	57	29	0	33	28	29		107	73	42	13				1
	27 (368)	93	82	51	21	-11	31	30	32		97	67	36	7				1
	28 (395)	93	87	60	32	3	27	28	29		102	73	49	16				1
	29 (431)	93	91	59	27	0	32	32	27		105	78	42	13				1
	30 (440)	93	74	42	12	-14	32	30	26		90	59	27	-1				2
	31 (449)	23	103	72	31	2	31	41	29		121	88	55	15				1
	32 (458)	93	79	48	19	-12	31	29	31		95	63	33	4				1
	33 (473)	23	91	61	18	-15	30	43	33		109	76	44	1				1
	34 (482)	93	77	48	20	-8	29	28	28		92	63	35	4				1
	35 (500)	93	95	59	27	-1	36	32	28		108	79	41	11				1
	36 (518)	93	89	54	22	-7	35	32	29		106	71	36	7				1
	37 (536)	93	84	54	23	-6	30	31	29		100	69	38	9				1
	38 (572)	93	92	59	28	-4	33	31	32		109	73	43	12				1
	39 (617)	93	75	47	13	-12	28	34	25		90	61	28	0				2
	40 (662)	93	95	63	26	-6	32	37	32		107	79	44	11				1
	41 (704)	93	93	64	32	-8	29	32	40		111	78	50	11				1
PCM7_Tr26E1
	1 (21)	91	123	77	29	-12	46	48	41		147	100	50	10				1
	2 (33)	91	122	71	24	-14	51	47	38		146	96	47	4				2
	3 (45)	91	138	93	49	5	45	44	44		161	115	73	25				1
	4 (57)	91	130	86	40	-8	44	46	48		150	107	59	17				1
	5 (69)	91	121	72	28	-12	49	44	40		146	97	49	8				1
	6 (88)	91	130	82	33	-9	48	49	42		153	105	56	12				1
	7 (100)	91	123	74	29	-16	49	45	45		146	98	47	8				1
	8 (126)	91	115	70	29	-16	45	41	45		136	93	49	9				1
	9 (138)	91	125	76	32	-15	49	44	47		149	99	54	7				1
	10 (150)	91	124	77	29	-14	47	48	43		147	100	54	5				1
	11 (176)	91	123	79	30	-18	44	49	48		144	100	53	7				1
	12 (199)	93	89	53	16	-10	36	37	26		107	71	36	1				2
	13 (233)	21	90	73	46	7	17	27	39		102	84	60	28				1
	14 (242)	23	93	64	19	-11	29	45	30		107	76	44	2				1
	15 (251)	25	99	54	18	-9	45	36	27		112	81	34	4				1
	16 (260)	21	94	57	29	-23	37	28	52		114	74	42	8				1
	17 (269)	23	106	79	36	4	27	43	32		120	93	60	16				1
	18 (278)	93	83	47	16	-11	36	31	27		99	65	30	2				2
	19 (341)	93	78	47	19	-9	31	28	28		96	61	33	2				1
	20 (386)	23	104	72	31	0	32	41	31		119	88	54	14				1
	21 (395)	93	77	49	19	-10	28	30	29		93	62	34	4				1
	22 (422)	93	70	42	16	-8	28	26	24		85	56	28	2				2
	23 (440)	23	98	77	30	-1	21	47	31		114	87	57	13				1
	24 (494)	93	84	51	19	-6	33	32	25		101	67	35	6				2
	25 (503)	93	78	43	16	-11	35	27	27		93	61	29	3				1
	26 (521)	93	79	53	23	-6	26	30	29		95	63	39	8				1
	27 (527)	93	72	50	14	-9	22	36	23		88	61	31	2				6
	28 (580)	93	94	60	28	-2	34	32	30		109	78	43	13				1
	29 (652)	93	76	49	19	-11	27	30	30		90	62	35	4				6
CM7_Tr28A1
	1 (4)	91																5
	2 (16)	91	126	80	34	-13	46	46	47		149	102	58	10				1
	3 (28)	91	127	85	36	-7	42	49	43		149	108	58	14				1
	4 (40)	91	135	86	38	-9	49	48	47		156	111	59	13				1
	5 (52)	91	136	89	39	-8	47	50	47		159	111	64	16				1
	6 (70)	91	119	70	26	-17	49	44	43		143	94	48	5				1
	7 (82)	91	121	74	31	-13	47	43	44		147	96	51	8				1
	8 (94)	91	130	82	35	-12	48	47	47		153	109	59	13				1
	9 (106)	91	125	76	31	-14	49	45	45		146	101	52	7				1
	10 (118)	91	132	83	35	-11	49	48	46		154	106	57	11				1
	11 (149)	93	86	54	16	-12	32	38	28		97	69	35	2				1
	12 (167)	93	72	41	20	-8	31	21	28		90	56	29	3				1
	13 (176)	93	84	49	18	-3	35	31	21		102	66	33	6				2
	14 (185)	93	81	52	21	-7	29	31	28		97	67	36	6				1
	15 (221)	23	99	67	23	-6	32	44	29		116	83	47	3				1
	16 (239)	93	93	62	27	-4	31	35	31		109	76	43	10				1
	17 (266)	23	107	72	31	-1	35	41	32		126	89	55	10				1
	18 (311)	21	91	58	25	-19	33	33	44		108	75	41	5				1
	19 (320)	23	107	73	26	-2	34	47	28		121	91	51	10				1
	20 (329)	93	83	60	24	-6	23	36	30		96	69	39	10				1
	21 (347)	23	95	63	24	-13	32	39	37		114	79	47	3				1
	22 (374)	23	102	68	25	-5	34	43	30		119	85	49	6				1
	23 (392)	93	99	62	31	-3	37	31	34		113	79	46	15				1
	24 (401)	23	92	60	15	-12	32	45	27		104	77	40	-1				1
	25 (410)	23	108	74	33	-4	34	41	37		121	92	57	11				1
	26 (419)	93	82	50	13	-11	32	37	24		95	66	30	-2				2
	27 (437)	93	89	55	27	-7	34	28	34		104	73	40	10				1
	28 (446)	23	97	69	24	-7	28	45	31		113	83	47	7				1
	29 (455)	25	102	57	22	-8	45	35	30		113	85	37	6				1
	30 (473)	23	98	69	28	-7	29	41	35		114	84	52	6				1
	31 (482)	93	76	42	18	-10	34	24	28		92	58	31	4				1
	32 (500)	23	97	67	27	-5	30	40	32		112	82	49	6				1
	33 (554)	93	92	60	27	-3	32	33	30		104	77	42	11				1
	34 (608)	93	85	46	14	-4	39	32	18		102	64	30	3				2
	35 (716)	93	88	56	23	-6	32	33	29		101	72	39	8				1
	36 (833)	93	74	42	12	-14	32	30	26		91	57	27	-2				2
PCM7_tr28B1
	1 (29)	91	135	89	41	-10	46	48	51		157	112	66	17				1
	2 (36)	91	115	69	22	-22	46	47	44		137	92	45	0				1
	3 (48)	91	132	85	38	-7	47	47	45		155	109	60	14				1
	4 (55)	91	118	73	28	-11	45	45	39		140	93	49	9				1
	5 (67)	91	134	90	44	-3	44	46	47		154	113	64	20				1
	6 (79)	91	127	81	37	-7	46	44	44		149	103	57	15				1
	7 (98)	91	117	77	33	-11	40	44	44		140	95	53	12				1
	8 (105)	91	111	64	23	-12	47	41	35		132	87	41	6				2
	9 (131)	91	133	95	46	-7	38	49	53		153	113	70	19				1
	10 (143)	91	125	82	38	-8	43	44	46		149	102	60	13				1
	11 (150)	91	109	67	25	-16	42	42	41		132	87	45	5				1
	12 (164)	93	89	60	28	-1	29	32	29		104	73	43	13				1
	13 (173)	93	98	65	32	1	33	33	31		113	79	45	15				1
	14 (218)	93	69	39	13	-9	30	26	22		86	53	25	2				1
	15 (227)	93	80	51	20	-4	29	31	24		95	65	36	6				2
	16 (263)	93	92	59	29	0	33	30	29		107	75	44	14				1
	17 (290)	23	99	63	23	-8	36	40	31		116	80	45	3				1
	18 (299)	93	79	43	14	-6	36	29	20		94	60	28	2				2
	19 (308)	93	87	53	19	-8	34	34	27		104	71	33	5				1
	20 (344)	23	94	62	23	-5	32	39	28		110	79	45	5				1
	21 (362)	23	95	64	19	-11	31	45	30		112	79	44	2				1
	22 (380)	23	96	63	20	-13	33	43	33		109	79	43	2				1
	23 (389)	23	108	76	29	-6	32	47	35		123	92	57	7				1
	24 (416)	23	92	57	18	-9	35	39	27		105	73	39	1				1
	25 (452)	23	92	63	17	-11	29	46	28		109	79	40	0				1
	26 (488)	23	94	65	24	-7	29	41	31		109	79	50	4				1
	27 (497)	93	86	53	22	-4	33	31	26		102	70	37	8				2
	28 (506)	21	85	50	21	-14	35	29	35		98	68	35	3				5
	29 (524)	21	103	69	35	-9	34	34	44		115	86	50	18				1
	30 (542)	23	98	67	26	-6	31	41	32		113	82	48	7				1
	31 (560)	23	98	68	28	-4	30	40	32		113	82	54	9				5
	32 (578)	23	86	55	15	-11	31	40	26		102	71	38	1				4
	33 (587)	93	61	34	9	-7	27	25	16		76	48	22	-1				4
	34 (596)	93	81	49	22	-4	32	27	26		96	65	35	7				1
	35 (605)	93	69	42	16	-10	27	26	26		82	58	29	2				1
	36 (619)	93	89	54	24	-9	35	30	33		105	70	40	7				1
	37 (628)	93	82	51	23	-7	31	28	30		95	67	37	8				1
	38 (637)	93	84	50	18	-11	34	32	29		99	66	33	2				1
	39 (664)	93	82	48	21	-8	34	27	29		96	66	37	7				1
	40 (705)	93	73	40	10	-13	33	30	23		84	56	24	-3				2
	41 (714)	93	82	49	20	-9	33	29	29		93	66	34	7				1
	42 (721)	93	69	37	9	-10	32	28	19		84	53	22	-3				1
	43 (738)	93	76	43	13	-12	33	30	25		92	59	28	0				2
	44 (778)	93	80	44	14	-8	36	30	22		94	62	29	2				2
	45 (866)	93	88	52	19	-1	36	33	20		102	69	33	7				1
PCM7_Tr29B1
	1 (12)	91	127	82	34	-12	45	48	46		152	105	54	11				1
	2 (18)	91	111	67	21	-18	44	46	39		132	89	39	3				1
	3 (25)	91	113	69	21	-20	44	48	41		134	87	44	1				5
	4 (37)	91	132	90	41	-6	42	49	47		151	111	65	18				1
	5 (44)	91	103	57	15	-21	46	42	36		124	80	35	-4				1
	6 (63)	91	126	80	37	-14	46	43	51		151	101	60	12				1
	7 (75)	91	126	79	33	-15	47	46	48		150	103	54	9				1
	8 (94)	91	114	67	27	-22	47	40	49		137	90	49	3				1
	9 (113)	91	115	72	28	-14	43	44	42		138	91	50	7				1
	10 (125)	91	129	80	34	-13	49	46	47		151	105	56	12				1
	11 (137)	91	125	80	38	-7	45	42	45		146	103	58	16				1
	12 (149)	91	129	80	32	-15	49	48	47		150	103	53	10				1
	13 (161)	91	124	80	39	-10	44	41	49		146	103	58	16				1
	14 (169)	93	69	40	11	-12	29	29	23		84	55	24	-1				2
	15 (259)	23	105	73	32	-1	32	41	33		119	89	54	11				1
	16 (268)	25	92	47	10	-10	45	37	20		107	73	25	-3				1
	17 (295)	23	93	60	22	-7	33	38	29		108	76	44	4				1
	18 (331)	23	95	61	17	-9	34	44	26		110	79	42	-2				1
	19 (358)	23	97	63	22	-6	34	41	28		112	80	44	4				1
	20 (421)	21	93	66	33	-12	27	33	45		106	77	50	14				1
	21 (439)	23	87	59	19	-11	28	40	30		104	73	43	0				1
	22 (490)	23	92	61	20	-11	31	41	31		107	76	46	3				1
	23 (508)	93	68	39	13	-16	29	26	29		83	53	26	1				1
	24 (544)	23	81	53	15	-14	28	38	29		96	66	38	0				1
	25 (562)	23	94	62	22	-9	32	40	31		109	77	45	3				1
	26 (589)	93	77	48	23	-5	29	25	28		94	62	35	8				1
	27 (598)	93	74	46	19	-9	28	27	28		88	57	32	8				1
PCM7_Tr40B1
	1 (19)	91	132	87	40	-3	45	47	43		155	106	63	17				3
	2 (26)	91	105	60	20	-19	45	40	39		128	83	38	2				2
	3 (33)	91	109	65	26	-15	44	39	41		132	87	45	7				1
	4 (40)	91	102	62	21	-21	40	41	42		124	77	47	0				1
	5 (47)	91	107	64	25	-15	43	39	40		126	89	42	4				2
	6 (54)	91	106	67	29	-15	39	38	44		127	86	52	7				1
	7 (61)	91	111	67	25	-17	44	42	42		132	87	45	5				1
	8 (68)	91	104	61	19	-19	43	42	38		123	84	37	1				1
	9 (75)	91	106	58	20	-17	48	38	37		129	84	37	1				2
	10 (82)	91	100	61	19	-18	39	42	37		121	78	38	0				2
	11 (89)	91	102	62	19	-17	40	43	36		125	79	39	0				2
	12 (96)	91	104	72	29	-15	32	43	44		123	87	50	7				1
	13 (103)	91	109	72	26	-13	37	46	39		125	89	49	7				2
	14 (110)	91	118	74	31	-15	44	43	46		137	96	52	9				1
	15 (117)	91	116	70	26	-13	46	44	39		133	94	46	6				1
	16 (124)	91	102	61	20	-18	41	41	38		124	83	37	1				2
	17 (131)	91	112	69	29	-17	43	40	46		135	90	49	9				1
	18 (138)	91	104	60	18	-18	44	42	36		126	81	38	-1				2
	19 (145)	91	117	74	33	-10	43	41	43		137	95	53	11				1
	20 (155)	91	104	65	24	-18	39	41	42		123	83	44	4				1
	21 (162)	91	121	73	32	-13	48	41	45		139	96	52	10				1
	22 (169)	91	118	74	31	-12	44	43	43		141	95	51	9				1
	23 (176)	91	105	58	13	-18	47	45	31		127	81	33	-2				2
	24 (184)	93	79	47	19	-8	32	28	27		93	63	31	5				1
	25 (193)	93	82	51	24	-6	31	27	30		97	67	36	8				1
	26 (220)	93	72	41	14	-10	31	27	24		86	56	26	1				2
	27 (229)	93	88	55	26	-5	33	29	31		103	72	40	9				1
	28 (238)	93	90	55	26	-7	35	29	33		107	72	40	10				1
	29 (247)	23	122	79	30	-6	43	49	36		138	101	57	9				1
	30 (256)	23	102	69	26	-10	33	43	36		115	85	50	6				1
	31 (265)	23	83	52	14	-8	31	38	22		99	67	35	0				1
	32 (274)	23	105	72	30	-7	33	42	37		124	88	55	10				3
	33 (283)	23	83	58	15	-10	25	43	25		94	71	38	0				1
	34 (301)	23	94	63	23	-11	31	40	34		110	79	46	3				1
	35 (310)	23	86	56	17	-9	30	39	26		103	71	39	0				1
	36 (319)	93	84	51	23	-9	33	28	32		98	66	34	8				1
	37 (337)	23	107	71	25	-7	36	46	32		121	90	54	8				1
	38 (373)	23	92	69	24	-8	23	45	32		105	80	54	6				5
	39 (382)	23	91	59	19	-13	32	40	32		103	74	41	2				1
	40 (391)	23	97	68	28	-7	29	40	35		112	82	52	8				1
	41 (400)	23	95	64	23	-9	31	41	32		110	79	48	5				3
	42 (418)	93	74	40	11	-16	34	29	27		88	57	25	-1				2	1
	43 (445)	23	98	67	23	-10	31	44	33		112	83	46	3				1
	44 (454)	23	94	67	24	-10	27	43	34		105	83	47	6				1
	45 (472)	93	77	45	19	-12	32	26	31		90	61	31	4				1
	46 (490)	23	91	63	23	-12	28	40	35		106	76	46	2				1
	47 (499)	23	96	63	22	-8	33	41	30		110	78	46	5				1
	48 (535)	93	73	40	11	-10	33	29	21		88	57	23	-1				2	1
	49 (544)	23	83	55	12	-9	28	43	21		92	71	39	-3				1
	50 (552)	23	101	68	26	-7	33	42	33		113	84	50	10				3
	51 (588)	93	90	56	23	-5	34	33	28		103	73	37	8				1
	52 (597)	93	71	41	17	-11	30	24	28		86	56	28	3				1
	53 (651)	93	74	47	23	-7	27	24	30		89	60	35	10				1
	54 (678)	93	73	41	14	-12	32	27	26		91	56	25	1				2
	55 (687)	93	81	47	19	-12	34	28	31		95	63	32	5				1
	56 (696)	93	77	44	18	-11	33	26	29		91	59	30	4				1
	57 (732)	93	69	47	13	-13	22	34	26		78	60	25	0				2
	58 (759)	93	61	75	7	-6	-14	68	13		77	43	17	1				5
PCM7_Tr40D1
	1 (21)	91	106	63	19	-19	43	44	38		126	84	38	-1				2
	2 (40)	91	118	72	30	-11	46	42	41		141	95	50	8				1
	3 (47)	91	118	76	29	-15	42	47	44		135	98	50	8				1
	4 (54)	91	98	56	17	-18	42	39	35		122	75	36	-2				2
	5 (61)	91	107	64	19	-18	43	45	37		129	86	39	0				2
	6 (68)	91	98	58	18	-17	40	40	35		123	80	37	-1				2
	7 (75)	91	118	71	30	-14	47	41	44		136	91	50	10				1
	8 (82)	91	108	63	22	-17	45	41	39		128	85	41	2				1
	9 (89)	91	107	62	20	-18	45	42	38		126	81	40	-1				1
	10 (96)	91	107	59	19	-20	48	40	39		130	81	37	-1				2
	11 (103)	91	107	64	24	-27	43	40	51		129	85	42	2				1
	12 (129)	91	119	76	33	-1	43	43	34		142	96	55	14				4
	13 (136)	91	107	60	18	-19	47	42	37		132	83	38	-3				2
	14 (143)	91	100	56	17	-23	44	39	40		122	77	38	-3				4
	15 (162)	91	129	86	39	-10	43	47	49		148	107	62	15				1
	16 (174)	91	129	83	39	-8	46	44	47		151	103	61	16				4
	17 (181)	91	110	66	24	-18	44	42	42		130	84	43	2				1
	18 (195)	93	81	49	24	-10	32	25	34		96	65	34	7				1
	19 (204)	93	80	46	16	-14	34	30	30		91	62	31	2				1
	20 (213)	93	73	46	21	-10	27	25	31		87	58	38	4				1
	21 (222)	93	68	40	20	-4	28	20	24		83	55	28	6				2
	22 (231)	93	70	40	19	-12	30	21	31		86	55	29	2				1
	23 (240)	93			23	-10			33				34	8				1
	24 (249)	93	80	60	24	-9	20	36	33		92	73	40	7				1
	25 (267)	93	86	52	25	-8	34	27	33		103	68	38	9				1
	26 (276)	93	86	52	22	-9	34	30	31		100	69	37	5				1
	27 (402)	93	68	36	11	-14	32	25	25		83	51	22	-1				2	1
	28 (447)	93	76	40	13	-13	36	27	26		87	56	26	1				2
	29 (501)	93	66	40	11	-10	26	29	21		86	53	26	2				2
	30 (519)	23	96	65	23	-10	31	42	33		112	79	47	4				1
	31 (528)	23	85	54	16	-11	31	38	27		97	69	38	-1				1
	32 (537)	21	99	67	35	-6	32	32	41		112	84	50	21				1
	33 (546)	93	66	37	12	-11	29	25	23		83	50	23	-1				2
	34 (564)	25	74	36	11	-12	38	25	23		86	60	21	0				1
	35 (582)	23	100	69	27	-9	31	42	36		115	85	53	7				1
	36 (600)	23	108	79	33	-5	29	46	38		122	93	62	11				1
	37 (618)	21	84	60	24	-23	24	36	47		94	75	41	7				1
	38 (627)	93	77	45	16	-10	32	29	26		89	64	28	2				2
	39 (636)	23	89	65	25	-7	24	40	32		102	75	52	5				1
	40 (654)	23	88	63	24	-5	25	39	29		102	74	47	6				1
	41 (663)	23	88	58	19	-9	30	39	28		103	74	43	2				1
	42 (681)	23	103	70	26	-10	33	44	36		117	86	51	7				1
	43 (717)	23	89	66	21	-10	23	45	31		104	78	49	2				1
	44 (725)	93	66	40	12	-16			28		78	54	26	-3				2
	45 (761)	23	83	55	15	-11	43	25	26		99	69	39	-2				1
	46 (770)	23	92	61	18	-13	37	37	31		102	76	41	0				1
	47 (797)	21	93	60	31	-16	32	30	47		108	79	44	15				1
	48 (824)	93	65	36	10	-14	5	50	24		81	50	22	-2				2	1
	49 (833)	93	74	43	17	-9	38	19	26		89	58	25	3				1
	50 (851)	93	67	37	13	-13	24	30	26		83	52	21	1				2	1
	51 (869)	93	71	40	12	-10	34	25	22		84	57	25	1				2	1
	52 (878)	93	74	44	18	-10	34	22	28		86	60	30	4				1
PCM7_Tr57A1
	1 (5)	91																5
	2 (12)	91	107	72	28	-13	35	44	41		126	90	51	10				1
	3 (25)	91	94	58	20	-23	36	38	43		114	76	39	0				1
	4 (44)	91	128	83	40	-9	45	43	49		151	106	62	18				1
	5 (51)	91	115	72	26	-17	43	46	43		133	93	48	7				1
	6 (58)	91	109	70	24	-15	39	46	39		132	91	47	4				2
	7 (65)	91	107	57	17	-23	50	40	40		131	82	35	-1				2
	8 (72)	91	107	66	27	-15	41	39	42		129	85	47	7				1
	9 (98)	91	130	88	46	-8	42	42	54		153	109	68	20				1
	10 (145)	91	119	73	25	-15	46	48	40		142	95	48	5				2
	11 (153)	93	90	56	22	-6	34	34	28		107	72	37	8				1
	12 (180)	93	70	41	15	-13	29	26	28		85	56	28	2				1
	13 (189)	93	83	52	24	-8	31	28	32		99	67	38	10				1
	14 (198)	21	89	63	30	-11	26	33	41		105	75	49	14				1
	15 (216)	21	95	64	35	-11	31	29	46		108	82	50	18				1
	16 (225)	21	83	55	26	-21	28	29	47		99	67	41	7				1
	17 (234)	23	100	72	32	-6	28	40	38		117	86	56	13				1
	18 (279)	21	87	58	33	-17	29	25	50		104	73	46	13				1
	19 (315)	93	72	43	20	-9	29	23	29		87	58	32	8				1
	20 (333)	93	65	40	17	-13	25	23	30		82	52	31	1				2
	21 (360)	21	87	63	31	-18	24	32	49		102	76	48	10				1
	22 (378)	25	88	45	12	-15	43	33	27		104	71	26	-1				1
	23 (387)	23	83	58	16	-7	25	42	23		98	70	41	5				1
	24 (405)	23	94	63	23	-9	31	40	32		109	79	48	5				1
	25 (414)	23	81	55	17	-13	26	38	30		96	68	39	-1				1
	26 (423)	21	82	51	25	-21	31	26	46		99	67	38	8				1
	27 (432)	23	94	67	27	-4	27	40	31		108	80	52	7				1
	28 (441)	21	89	56	31	-14	33	25	45		103	71	44	16				1
	29 (450)	23	93	63	23	-3	30	40	26		108	77	48	6				1
	30 (468)	23	82	53	16	-16	29	37	32		96	67	39	0				1
	31 (477)	21	79	53	22	-23	26	31	45		93	70	38	3				1
	32 (486)	21	80	56	25	-25	24	31	50		94	70	41	5				1
	33 (513)	23	93	64	25	-9	29	39	34		110	79	48	6				1
	34 (531)	23	105	77	34	3	28	43	31		121	89	60	14				1
	35 (540)	23	92	62	21	-14	30	41	35		106	77	44	3				1
	36 (549)	25	89	44	12	-12	45	32	24		102	70	25	1				1
	37 (567)	93	72	44	19	-3	28	25	22		83	59	31	8				2
	38 (576)	93	78	49	22	-2	29	27	24		93	62	34	8				1
	39 (594)	93	74	47	20	-12	27	27	32		90	60	33	5				1
	40 (603)	93	65	39	14	-12	26	25	26		79	52	26	2				2
	41 (612)	93	80	48	21	-12	32	27	33		97	64	35	6				1
	42 (630)	21	93	69	35	-1	24	34	36		106	83	51	20				4
	43 (639)	21	91	58	31	-19	33	27	50		103	74	45	13				1
	44 (666)	23	89	62	23	-13	27	39	36		104	76	47	3				1
	45 (675)	21	86	60	32	-13	26	28	45		98	75	46	17				1
	46 (693)	23	101	72	31	-4	29	41	35		116	88	55	12				1
	47 (702)	23	87	58	18	-14	29	40	32		99	73	41	0				1
	48 (711)	23	81	53	14	-11	28	39	25		96	67	37	1				1
	49 (738)	93	71	43	16	-15	28	27	31		90	57	30	1				1
	50 (747)	93	82	52	24	-6	30	28	30		94	67	37	10				1
	51 (756)	93	65	30	5	-18	35	25	23		81	47	17	-7				2
	52 (765)	93	84	50	23	-8	34	27	31		99	67	37	9				1
	53 (774)	93	77	40	11	-10	37	29	21		96	60	23	2				2
	54 (783)	93	75	41	14	-7	34	27	21		89	59	26	5				2
	55 (792)	93	66	39	6	-14	27	33	20		79	53	21	-4				2
	56 (801)	93	75	42	16	-8	33	26	24		91	56	28	4				2
	57 (810)	93																5
