# Supplementary material for: Posterior parietal cortex estimates the relationship between object and body location during locomotion
Source: eLife. 2017 Oct 20;6:e28143. doi: 10.7554/eLife.28143 (PMC5650472; doi:10.7554/eLife.28143)
Supplement: Figure 7—source code 1. [file elife-28143-fig7-code1.txt]

%Tag 90 = matched (left limb leads)
%Tag 91 = matched (right limb leads)
%Tag 92 = visual dissociation (left limb leads)
%Tag 93 = visual dissociation (right limb leads)
%Tag 20 and 22 = visual dissociation and acceleration (left limb leads)
%Tag 21 and 23 = visual dissociation and acceleration (right limb leads)


rem Source Data 1

BEGIN

rem visual dissociation

SELECT (include < 4) AND (Tag=92)

DENSITY HDTO_BRCL3 HDTO_BRCL2 HDTO_BRCL1 HDTO_BRCL0 / OVERLAY  BOX XREV   XLABEL = '.' XMAX = 170 XMIN = -30 XTICK = 10 LOC = {0, 1.5} LEGEND=NONE AXES=NONE SCALE=NONE

SELECT (include < 4) AND (Tag=92)

DENSITY HDTO_BRCR3 HDTO_BRCR2 HDTO_BRCR1 HDTO_BRCR0 / OVERLAY   BOX XREV   XLABEL = '.' XMAX = 170 XMIN = -30 XTICK = 10 LOC = {0, 1.0} LEGEND=NONE 


rem 1L

SELECT (include < 4) AND (Tag=20)

DENSITY HDTO_BRCL3 HDTO_BRCL2 HDTO_BRCL1 HDTO_BRCL0 / OVERLAY  BOX XREV   XLABEL = '.' XMAX = 170 XMIN = -30 XTICK = 10 LOC = {0, -0.5} LEGEND=NONE AXES=NONE SCALE=NONE

SELECT (include < 4) AND (Tag=20)

DENSITY HDTO_BRCR3 HDTO_BRCR2 HDTO_BRCR1 HDTO_BRCR0 / OVERLAY   BOX XREV   XLABEL = '.' XMAX = 170 XMIN = -30 XTICK = 10 LOC = {0, -1.0} LEGEND=NONE


REm 2L

SELECT (include < 4) AND (Tag=22)

DENSITY HDTO_BRCL3 HDTO_BRCL2 HDTO_BRCL1 HDTO_BRCL0 / OVERLAY  BOX XREV   XLABEL = '.' XMAX = 170 XMIN = -30 XTICK = 10 LOC = {0, -2.5} LEGEND=NONE AXES=NONE SCALE=NONE

SELECT (include < 4) AND (Tag=22)

DENSITY HDTO_BRCR3 HDTO_BRCR2 HDTO_BRCR1 HDTO_BRCR0 / OVERLAY   BOX XREV   XLABEL = '.' XMAX = 170 XMIN = -30 XTICK = 10 LOC = {0, -3.0} LEGEND=NONE

END


rem Source Data 2


BEGIN

Rem Visual Dissociation

SELECT (include < 4) AND (Tag=93)

DENSITY HDTO_BRCL3 HDTO_BRCL2 HDTO_BRCL1 HDTO_BRCL0 / OVERLAY  BOX XREV   XLABEL = '.' XMAX = 170 XMIN = -30 XTICK = 10 LOC = {0, 1.5} LEGEND=NONE AXES=NONE SCALE=NONE

SELECT (include < 4) AND (Tag=93)

DENSITY HDTO_BRCR3 HDTO_BRCR2 HDTO_BRCR1 HDTO_BRCR0 / OVERLAY   BOX XREV   XLABEL = '.' XMAX = 170 XMIN = -30 XTICK = 10 LOC = {0, 1.0} LEGEND=NONE


REm 1R

SELECT (include < 4) AND (Tag=21)

DENSITY HDTO_BRCL3 HDTO_BRCL2 HDTO_BRCL1 HDTO_BRCL0 / OVERLAY  BOX XREV   XLABEL = '.' XMAX = 170 XMIN = -30 XTICK = 10 LOC = {0, -0.5} LEGEND=NONE AXES=NONE SCALE=NONE

SELECT (include < 4) AND (Tag=21)

DENSITY HDTO_BRCR3 HDTO_BRCR2 HDTO_BRCR1 HDTO_BRCR0 / OVERLAY   BOX XREV   XLABEL = '.' XMAX = 170 XMIN = -30 XTICK = 10 LOC = {0, -1.0} LEGEND=NONE


Rem 2R

SELECT (include < 4) AND (Tag=23)

DENSITY HDTO_BRCL3 HDTO_BRCL2 HDTO_BRCL1 HDTO_BRCL0 / OVERLAY  BOX XREV   XLABEL = '.' XMAX = 170 XMIN = -30 XTICK = 10 LOC = {0, -2.5} LEGEND=NONE AXES=NONE SCALE=NONE

SELECT (include < 4) AND (Tag=23)

DENSITY HDTO_BRCR3 HDTO_BRCR2 HDTO_BRCR1 HDTO_BRCR0 / OVERLAY   BOX XREV   XLABEL = '.' XMAX = 170 XMIN = -30 XTICK = 10 LOC = {0, -3.0} LEGEND=NONE

END
