# Supplementary material for: Posterior parietal cortex estimates the relationship between object and body location during locomotion
Source: eLife. 2017 Oct 20;6:e28143. doi: 10.7554/eLife.28143 (PMC5650472; doi:10.7554/eLife.28143)
Supplement: Figure 8—source data 1. [file elife-28143-fig8-data1.xlsx]

## Sheet: Fig8_Source_Data_1
CELLID	EXCIT	TTEST_20	TTEST_21	ALL92	ALL93	ALL20	ALL21	TTEST_22	TTEST_23	ALL22	ALL23
PCM7_tr06c1	FALSE	FALSE	FALSE					FALSE	FALSE
PCM7_tr09e1	FALSE	FALSE	FALSE	-246	-265	-81		FALSE	FALSE	-203	-316
PCM7_tr10b1	FALSE	FALSE	FALSE	-664	-689			FALSE	FALSE	-498
PCM7_tr15b1	TRUE	FALSE	FALSE	-607	-598			FALSE	FALSE	-725	-560
PCM7_tr17A1	TRUE	TRUE	FALSE	-430	-213	-72		FALSE	FALSE
PCM7_tr19a2	TRUE	FALSE	FALSE	-1023	-1213			FALSE	FALSE	-1225
PCM7_tr19b1-unin	TRUE	FALSE	FALSE	-662	-544			FALSE	FALSE
PCM7_tr19b1-unn2	TRUE	FALSE	FALSE	-224	-164			FALSE	FALSE
PCM7_tr20b1	TRUE	FALSE	FALSE	-728	-509			FALSE	FALSE
PCM7_tr20c1	TRUE	FALSE	FALSE	-239	-332			FALSE	FALSE
PCM7_tr22c1	TRUE	FALSE	FALSE	-674	-714	-663		FALSE	FALSE		-556
PCM7_tr24a1	TRUE	TRUE	FALSE	-846	-774	-592		FALSE	FALSE		-747
PCM7_tr24c1	TRUE	TRUE	FALSE	-745	-723	-403		FALSE	FALSE		-733
PCM7_tr26d1	TRUE	FALSE	FALSE	-705	-781	-668		TRUE	FALSE		-656
PCM7_tr26e1	TRUE	TRUE	FALSE	-298	-241	-166		FALSE	FALSE		-75
PCM7_tr28a1	TRUE	TRUE	FALSE	-389	-455	-333		FALSE	FALSE	-586	-402
PCM7_tr28b1	TRUE	TRUE	FALSE	-313	-325	-225		FALSE	FALSE	-223	-321
PCM7_tr29a1	TRUE	FALSE	FALSE					TRUE	FALSE
PCM7_tr29b1	TRUE	TRUE	FALSE	-402	-255	-278		FALSE	FALSE	-504	-406
PCM7_tr30a1	TRUE	TRUE	FALSE	-647	-687	-358		FALSE	FALSE	-628	-718
PCM7_tr31b2_unin	FALSE	FALSE	FALSE					FALSE	FALSE
PCM7_tr32b1	TRUE	TRUE	FALSE	-974	-855	-561		FALSE	FALSE	-1044	-692
PCM7_tr33a2	FALSE	FALSE	FALSE	-655	-664	-336		FALSE	FALSE	-699	-534
PCM7_tr40a1	TRUE	TRUE	FALSE	-953	-916	-670		FALSE	FALSE		-736
PCM7_tr40b1	TRUE	TRUE	FALSE	-615	-631	-338		TRUE	FALSE	-852	-528
PCM7_tr40d1	TRUE	TRUE	FALSE	-803	-801	-713	-517	FALSE	FALSE		-680
PCM7_tr40e1	TRUE	FALSE	FALSE	-497	-653	-266	-244	FALSE	FALSE		-547
PCM7_tr40f1-unin	TRUE	FALSE	FALSE	-233	-402	-221	-31	FALSE	FALSE		-457
PCM7_tr42b2	TRUE	FALSE	FALSE	-1102	-985	-862		FALSE	FALSE	-1098
PCM7_tr43a1	FALSE	FALSE	FALSE	-446	-401	-213		FALSE	FALSE	-551	-437
PCM7_tr43b1	TRUE	FALSE	FALSE	-1413	-1601			FALSE	FALSE
PCM7_tr47e2_unin	TRUE	FALSE	FALSE		-483			FALSE	FALSE		-549
PCM7_tr47e2_unn2	TRUE	FALSE	FALSE		-337			FALSE	FALSE		-441
PCM7_tr52c1	TRUE	TRUE	FALSE	-800	-633	-357	-119	FALSE	FALSE		-700
PCM7_tr53a1/2-unin	TRUE	FALSE	FALSE	-1602	-1810	-1481		FALSE	FALSE		-1423
PCM7_tr53a1/2-unn2	FALSE	TRUE	FALSE					FALSE	FALSE
PCM7_tr57a1	TRUE	FALSE	TRUE	-206	-443	-252	-51	FALSE	FALSE		-270
PCM9_tr16c1	TRUE	TRUE	TRUE	-1127	-1175	-775		FALSE	FALSE
PCM9_tr18a1	TRUE	FALSE	FALSE	-683	-502			FALSE	FALSE
PCM9_tr18b1	TRUE	FALSE	FALSE	-526	-544	-363		FALSE	FALSE
PCM9_tr18c1	FALSE	FALSE	FALSE	-347	-206	-169	60	FALSE	FALSE		-200
PCM9_tr21b1_unin	FALSE	FALSE	FALSE					FALSE	FALSE
PCM9_tr21b1_unn2	TRUE	FALSE	FALSE	-522	-516	-274		FALSE	FALSE
PCM9_tr21c1	TRUE	FALSE	FALSE					FALSE	FALSE
PCM9_tr22d2	TRUE	FALSE	FALSE		-652			FALSE	FALSE
PCM9_tr23a1	TRUE	FALSE	FALSE	-336	-440			FALSE	FALSE
PCM9_tr25a1	TRUE	TRUE	FALSE	-239	-204	-574	-119	FALSE	FALSE		-522
PCM9_tr32a1	TRUE	TRUE	FALSE	-933	-688	-455		FALSE	FALSE
PCM9_tr32c2	TRUE	FALSE	TRUE	-968	-806	-820		FALSE	FALSE
PCM9_tr32d1	TRUE	FALSE	FALSE	-477	-794			FALSE	FALSE
PCM9_tr34b1	TRUE	FALSE	FALSE	-613	-580	-447	-443	FALSE	FALSE
PCM9_tr35a2	TRUE	TRUE	FALSE	-1889	-1468			FALSE	FALSE
PCM9_tr35c1	TRUE	FALSE	FALSE	-1216	-1016	-1292		FALSE	FALSE
PCM9_tr36a1-Unin	FALSE	FALSE	FALSE	-74	-462	52		FALSE	FALSE		405
PCM9_tr36a1-Unn2	TRUE	FALSE	FALSE	-1009	-780			FALSE	FALSE
PCM9_tr36d1	FALSE	FALSE	FALSE	-399	-442			FALSE	FALSE
PCM9_tr37b2_unin	TRUE	FALSE	FALSE	-955	-941	-633		FALSE	FALSE
PCM9_tr37b2_unn2	TRUE	FALSE	FALSE	-1086	-1149	-1064		FALSE	FALSE
PCM9_tr37d1	TRUE	TRUE	TRUE	-418	-253	-299	-3	FALSE	TRUE		-431
PCM9_tr38a1_unin	TRUE	FALSE	FALSE	-452	-438	-419		FALSE	FALSE
PCM9_tr38a1_unn2	TRUE	TRUE	FALSE	-679	-380	-466	-493	FALSE	FALSE
PCM9_tr39a1	TRUE	FALSE	FALSE	-967	-1235	-841		FALSE	FALSE		-827
PCM9_tr40b1	TRUE	FALSE	FALSE	-496	-472			FALSE	FALSE
PCM9_tr40f1	TRUE	FALSE	FALSE	-647	-565			FALSE	FALSE
PCM9_tr43a2	TRUE	FALSE	FALSE	-916	-1049			FALSE	FALSE
PCM9_tr43c1	TRUE	FALSE	FALSE	-1208	-1212			FALSE	FALSE
PCM9_tr43d1	TRUE	FALSE	FALSE	-1235	-1207	-705		FALSE	TRUE		-826
PCM9_tr44b1	TRUE	FALSE	FALSE	-311	-185			FALSE	FALSE
PCM9_tr47c1	TRUE	TRUE	FALSE	-605	-450	-281		FALSE	FALSE		-443
