# Supplementary material for: Posterior parietal cortex estimates the relationship between object and body location during locomotion
Source: eLife. 2017 Oct 20;6:e28143. doi: 10.7554/eLife.28143 (PMC5650472; doi:10.7554/eLife.28143)
Supplement: Figure 8—source data 2. [file elife-28143-fig8-data2.xlsx]

## Sheet: Fig8_Source_Data_2
CELLID	SLP_921	SLP_201	SLP_221	SLP_931	SLP_211	SLP_231
PCM7_tr06c1
PCM7_tr09e1
PCM7_tr10b1
PCM7_tr15b1
PCM7_tr17A1	35.5	54.7
PCM7_tr19a2
PCM7_tr19b1-unin
PCM7_tr19b1-unn2
PCM7_tr20b1
PCM7_tr20c1
PCM7_tr22c1	15.6	34.8		15.1		68.5
PCM7_tr24a1	121.7	455.8		62.4		310.8
PCM7_tr24c1	35.4	170.7		46.2		90.3
PCM7_tr26d1	252.2	194.6		89.1		132.9
PCM7_tr26e1	95.6	130.2		94.1		104.2
PCM7_tr28a1	97.6	210.5	142.1	171.9		180.1
PCM7_tr28b1	119.3	168.3	198.4	162.1		226.3
PCM7_tr29a1
PCM7_tr29b1	72.3	134.2	51	27.2		61.4
PCM7_tr30a1	32.2	218.7	25.2	28.8		84.2
PCM7_tr31b2_unin
PCM7_tr32b1	61	89	96.5	24		80.6
PCM7_tr33a2
PCM7_tr40a1	111.7	149.3		55.6		156.1
PCM7_tr40b1	49.4	167.4		55.1		63.9
PCM7_tr40d1	89.6	290		80.3	75.2	186.2
PCM7_tr40e1	49.1	53.2		64.4	80.1	30.9
PCM7_tr40f1-unin	277	117.3		34.8	200.8	198.2
PCM7_tr42b2
PCM7_tr43a1
PCM7_tr43b1
PCM7_tr47e2_unin
PCM7_tr47e2_unn2
PCM7_tr52c1	101.1	68.3		51.8	56	61.5
PCM7_tr53a1/2-unin
PCM7_tr53a1/2-unn2
PCM7_tr57a1	239.8	183.9		47	142.9	91.4
PCM9_tr16c1	41.3	59.1		61.5
PCM9_tr18a1
PCM9_tr18b1	57.2	100.2		39.2
PCM9_tr18c1
PCM9_tr21b1_unin
PCM9_tr21b1_unn2
PCM9_tr21c1
PCM9_tr22d2
PCM9_tr23a1
PCM9_tr25a1	149.4	124.9		58.3	72	41.1
PCM9_tr32a1	75.4	20.2		21.4
PCM9_tr32c2	19.7	37.3		21.8
PCM9_tr32d1
PCM9_tr34b1	43.6	64.7		42.9		131.3
PCM9_tr35a2
PCM9_tr35c1	59.7
PCM9_tr36a1-Unin
PCM9_tr36a1-Unn2
PCM9_tr36d1
PCM9_tr37b2_unin	44.1	43.5
PCM9_tr37b2_unn2	20.5	18.5
PCM9_tr37d1	255.8	280.7		305.7	394.8	143
PCM9_tr38a1_unin	63.6	66.4
PCM9_tr38a1_unn2	84.3	268.9
PCM9_tr39a1	73.2	28.8		29.6		61.5
PCM9_tr40b1
PCM9_tr40f1
PCM9_tr43a2
PCM9_tr43c1
PCM9_tr43d1	117.4	156.4		74.1		233.3
PCM9_tr44b1
PCM9_tr47c1	206.2	205.2		150.2
