# Supplementary material for: Posterior parietal cortex estimates the relationship between object and body location during locomotion
Source: eLife. 2017 Oct 20;6:e28143. doi: 10.7554/eLife.28143 (PMC5650472; doi:10.7554/eLife.28143)
Supplement: Figure 8—source code 1. [file elife-28143-fig8-code1.txt]

rem Datafile 1

rem data for graphh 8D

BEGIN 

SELECT (Excit$ = 'TRUE')

PLOT ALL20*ALL92 /  XMAX = 0 XMIN = -1500  YMAX = 0 YMIN = -1500 COLOR = {Blue} Size = {1.5}

SELECT (Excit$ = 'TRUE') AND( TTEST_20$ = 'TRUE')

PLOT ALL20*ALL92 /  XMAX = 0 XMIN = -1500  YMAX = 0 YMIN = -1500 Fill = {1} COLOR = {Blue} Size = {1.5}


SELECT (Excit$ = 'TRUE')

PLOT ALL21*ALL93 /  XMAX = 0 XMIN = -1500  YMAX = 0 YMIN = -1500 COLOR = {Red} Size = {1.5}

SELECT (Excit$ = 'TRUE') AND ( TTEST_21$ = 'TRUE')

PLOT ALL21*ALL93 /  XMAX = 0 XMIN = -1500  YMAX = 0 YMIN = -1500 Fill = {1} COLOR = {Red} Size = {1.5}

END 


rem Data for Fig. 8E

BEGIN 

SELECT (Excit$ = 'TRUE')

PLOT ALL22*ALL92 /  XMAX = 0 XMIN = -1500  YMAX = 0 YMIN = -1500 COLOR = {Blue} Size = {1.5}

SELECT (Excit$ = 'TRUE') AND ( TTEST_22$ = 'TRUE')

PLOT ALL22*ALL92 /  XMAX = 0 XMIN = -1500  YMAX = 0 YMIN = -1500 Fill = {1} COLOR = {Blue} Size = {1.5}


SELECT (Excit$ = 'TRUE')

PLOT ALL23*ALL93 /  XMAX = 0 XMIN = -1500  YMAX = 0 YMIN = -1500 COLOR = {Red} Size = {1.5}

SELECT (Excit$ = 'TRUE') AND ( TTEST_23$ = 'TRUE')

PLOT ALL23*ALL93 /  XMAX = 0 XMIN = -1500  YMAX = 0 YMIN = -1500 Fill = {1} COLOR = {Red} Size = {1.5}

END 


rem Data for Fig. 8F


rem Datafile 2

BEGIN 

PLOT SLP_201*SLP_921 /  XMAX = 500 XMIN = 0  YMAX = 500 YMIN = 0 COLOR = {Blue} Size= {1.5}

PLOT SLP_211*SLP_931 /  XMAX = 500 XMIN = 0  YMAX = 500 YMIN = 0 COLOR = {Red} Size= {1.5}


PLOT SLP_221*SLP_921 /  XMAX = 500 XMIN = 0  YMAX = 500 YMIN = 0 Fill = {1} COLOR = {Blue} Size= {1.5}

PLOT SLP_231*SLP_931 /  XMAX = 500 XMIN = 0  YMAX = 500 YMIN = 0 Fill = {1} COLOR = {Red} Size= {1.5}


rem PCM9Tr16C1

SELECT (Case() = 39)

PLOT SLP_201*SLP_921 /  XMAX = 500 XMIN = 0  YMAX = 500 YMIN = 0Fill = {1} Size = {2} Symbol = {STAR} COLOR = {Purple} Size= {2}

rem PLOT SLP_211*SLP_931 /  XMAX = 500 XMIN = 0  YMAX = 500 YMIN = 0 Fill = {1} Size = {2} Symbol = {STAR} COLOR = {Purple} Size= {2}

rem PCM8TR43D1

rem SELECT (Case() = 68)

rem PLOT SLP_201*SLP_921 /  XMAX = 500 XMIN = 0  YMAX = 500 YMIN = 0 Fill = {1} Size = {2} Symbol = {STAR} COLOR = {Green} Size= {2}

rem PLOT SLP_231*SLP_931 /  XMAX = 500 XMIN = 0  YMAX = 500 YMIN = 0 Fill = {1} Size = {2} Symbol = {STAR} COLOR = {Green} Size= {2}

rem PCM7Tr24A1

SELECT (Case() = 14)

PLOT SLP_201*SLP_921 /  XMAX = 500 XMIN = 0  YMAX = 500 YMIN = 0 Fill = {1} Size = {2} Symbol = {STAR} COLOR = {Cyan} Size= {2}

rem

rem PLOT SLP_231*SLP_931 /  XMAX = 500 XMIN = 0  YMAX = 500 YMIN = 0 Fill = {1} Size = {2} Symbol = {STAR} COLOR = {Cyan} Size= {2}

SELECT (Case() = 13)

PLOT SLP_201*SLP_921 /  XMAX = 500 XMIN = 0  YMAX = 500 YMIN = 0 Fill = {1} Size = {2} Symbol = {STAR} COLOR = {Green} Size= {2}

SELECT

END
